# Supplementary material for: Dichlorido(dimethyl­formamide-κO)[1,4,7-tris­(2-cyano­ethyl)-1,4,7-triaza­cyclo­nonane-κ3 N 1,N 4,N 7]nickel(II)
Source: Acta Crystallogr Sect E Struct Rep Online. 2008 Aug 6;64(Pt 9):m1114–5. doi: 10.1107/S1600536808024422 (PMC2960500; doi:10.1107/S1600536808024422)
Supplement: Supplementary file 1 [file e-64-m1114-sup1.cif]

##############################################################################
###                                                                        ###
###        Electronic paper (Acta Crystallographica Section E)             ###
###                                                                        ###
##############################################################################
#                                                                            #
# This CIF contains the data in a paper accepted for publication in Acta     #
# Crystallographica Section E. It conforms to the requirements of Notes      #
# for Authors for Section E, and has been peer reviewed under the auspices   #
# of the IUCr Commission on Journals.                                        #
#                                                                            #
# Full details of the Crystallographic Information File format               #
# are given in the paper "The Crystallographic Information File (CIF):       #
# a New Standard Archive File for Crystallography" by S. R. Hall, F. H.      #
# Allen and I. D. Brown [Acta Cryst. (1991), A47, 655-685].                  #
#                                                                            #
# The current version of the core CIF dictionary is obtainable from          #
# ftp://ftp.iucr.org/pub/cif_core.dic. The current version number is 2.4.    #
#                                                                            #
# Software is freely available for graphical display of the structure(s) in  #
# this CIF.  For information consult the CIF home page http://www.iucr.org/  #
# cif/home.html                                                              #
#                                                                            #
# This file may be used for bona fide research purposes within the           #
# scientific community so long as proper attribution is given to the journal # 
# article from which it was obtained.                                        #
#                                                                            #
##############################################################################
                                             
data_I
_audit_creation_method     SHELXL-97
_chemical_name_systematic
;
Dichlorido(dimethylformamide-\k<i>O</i>)[1,4,7-tris(2-cyanoethyl)-1,4,7-
triazacyclononane-\k^3^<i>N</i>^1^,<i>N</i>^4^,<i>N</i>^7^]nickel(II)
;
_chemical_name_common     ?
_chemical_formula_moiety     'C18 H31 Cl2 N7 Ni O'
_chemical_formula_sum     'C18 H31 Cl2 N7 Ni O'
_chemical_formula_iupac     '[Ni Cl2 (C15 H24 N6) (C3 H7 N O)]'
_chemical_formula_weight     491.11
_chemical_melting_point     ?
_symmetry_cell_setting     monoclinic
_symmetry_space_group_name_H-M     'P 21/n'
_symmetry_space_group_name_Hall     '-P 2yn'
loop_
    _symmetry_equiv_pos_as_xyz
    'x, y, z'
    '-x+1/2, y+1/2, -z+1/2'
    '-x, -y, -z'
    'x-1/2, -y-1/2, z-1/2'
_cell_length_a     9.7657(10)
_cell_length_b     19.698(2)
_cell_length_c     12.3504(13)
_cell_angle_alpha     90.00
_cell_angle_beta     97.676(2)
_cell_angle_gamma     90.00
_cell_volume     2354.5(4)
_cell_formula_units_Z     4
_cell_measurement_reflns_used     2569
_cell_measurement_theta_min     2.35
_cell_measurement_theta_max     23.00
_cell_measurement_temperature     298(2)
_cell_measurement_pressure     101(2)
_exptl_crystal_description     block
_exptl_crystal_colour     green
_exptl_crystal_size_max     0.32
_exptl_crystal_size_mid     0.24
_exptl_crystal_size_min     0.22
_exptl_crystal_density_diffrn     1.385
_exptl_crystal_density_meas     ?
_exptl_crystal_density_method     'not measured'
_exptl_crystal_F_000     1032
_exptl_absorpt_coefficient_mu     1.074
_exptl_absorpt_correction_type     multi-scan
_exptl_absorpt_process_details     '(SADABS; Bruker, 2000)'
_exptl_absorpt_correction_T_min     0.725
_exptl_absorpt_correction_T_max     0.798
_exptl_special_details     ?
_diffrn_ambient_temperature     298(2)
_diffrn_radiation_type     MoK\a
_diffrn_radiation_wavelength     0.71073
_diffrn_radiation_source     'sealed tube'
_diffrn_radiation_monochromator     graphite
_diffrn_measurement_device_type     'Bruker SMART APEX CCD area-detector'
_diffrn_measurement_method     '\w and \f'
_diffrn_detector_area_resol_mean     ?
_diffrn_reflns_number     12684
_diffrn_reflns_av_R_equivalents     0.0503
_diffrn_reflns_av_sigmaI/netI     0.0646
_diffrn_reflns_theta_min     1.96
_diffrn_reflns_theta_max     25.99
_diffrn_reflns_theta_full     25.99
_diffrn_measured_fraction_theta_max     0.997
_diffrn_measured_fraction_theta_full     0.997
_diffrn_reflns_limit_h_min     -12
_diffrn_reflns_limit_h_max     12
_diffrn_reflns_limit_k_min     -24
_diffrn_reflns_limit_k_max     19
_diffrn_reflns_limit_l_min     -14
_diffrn_reflns_limit_l_max     15
_diffrn_standards_number     ?
_diffrn_standards_interval_count     ?
_diffrn_standards_interval_time     ?
_diffrn_standards_decay_%     ?
_refine_special_details     ?
_reflns_number_total     4616
_reflns_number_gt     3371
_reflns_threshold_expression     I>2\s(I)
_refine_ls_structure_factor_coef     Fsqd
_refine_ls_matrix_type     full
_refine_ls_R_factor_all     0.0731
_refine_ls_R_factor_gt     0.0530
_refine_ls_wR_factor_gt     0.1106
_refine_ls_wR_factor_ref     0.1147
_refine_ls_goodness_of_fit_ref     1.005
_refine_ls_restrained_S_all     1.005
_refine_ls_number_reflns     4616
_refine_ls_number_parameters     265
_refine_ls_number_restraints     0
_refine_ls_number_constraints     0
_refine_ls_hydrogen_treatment     constr
_refine_ls_weighting_scheme     calc
_refine_ls_weighting_details
             'calc w=1/[\s^2^(Fo^2^)+(0.05P)^2^+1.55P] where P=(Fo^2^+2Fc^2^)/3'
_atom_sites_solution_hydrogens     geom
_atom_sites_solution_primary     direct
_atom_sites_solution_secondary     difmap
_refine_ls_shift/su_max     0.000
_refine_ls_shift/su_mean     0.000
_refine_diff_density_max     0.317
_refine_diff_density_min     -0.480
_refine_ls_extinction_method     none
_refine_ls_extinction_coef     ?
loop_
    _atom_type_symbol
    _atom_type_description
    _atom_type_scat_dispersion_real
    _atom_type_scat_dispersion_imag
    _atom_type_scat_source
    'C' 'C' 0.0033 0.0016
                         'International Tables Vol C Tables 4.2.6.8 and 6.1.1.4'
    'H' 'H' 0.0000 0.0000
                         'International Tables Vol C Tables 4.2.6.8 and 6.1.1.4'
    'N' 'N' 0.0061 0.0033
                         'International Tables Vol C Tables 4.2.6.8 and 6.1.1.4'
    'O' 'O' 0.0106 0.0060
                         'International Tables Vol C Tables 4.2.6.8 and 6.1.1.4'
    'Cl' 'Cl' 0.1484 0.1585
                         'International Tables Vol C Tables 4.2.6.8 and 6.1.1.4'
    'Ni' 'Ni' 0.3393 1.1124
                         'International Tables Vol C Tables 4.2.6.8 and 6.1.1.4'
_computing_data_collection     'SMART (Bruker, 2000)'
_computing_cell_refinement     'SAINT (Bruker, 2000)'
_computing_data_reduction     'SAINT (Bruker, 2000)'
_computing_structure_solution     'SHELXTL (Sheldrick, 2008)'
_computing_structure_refinement     'SHELXTL (Sheldrick, 2008)'
_computing_molecular_graphics
                        'SHELXTL (Sheldrick, 2008) and ORTEP-3 (Farrugia, 1997)'
_computing_publication_material     'SHELXTL (Sheldrick, 2008)'
loop_
    _atom_site_type_symbol
    _atom_site_label
    _atom_site_fract_x
    _atom_site_fract_y
    _atom_site_fract_z
    _atom_site_U_iso_or_equiv
    _atom_site_adp_type
    _atom_site_calc_flag
    _atom_site_refinement_flags
    _atom_site_occupancy
    _atom_site_disorder_assembly
    _atom_site_disorder_group
    C C1 0.2245(3) 0.82135(19) 0.3865(3) 0.0332(8) Uani d . 1 . .
    H H1A 0.2389 0.7806 0.4307 0.040 Uiso calc R 1 . .
    H H1B 0.2251 0.8599 0.4355 0.040 Uiso calc R 1 . .
    C C2 0.3401(4) 0.8287(2) 0.3188(3) 0.0362(8) Uani d . 1 . .
    H H2B 0.4277 0.8238 0.3654 0.043 Uiso calc R 1 . .
    H H2A 0.3371 0.8738 0.2870 0.043 Uiso calc R 1 . .
    C C3 0.3526(4) 0.70715(18) 0.2734(3) 0.0349(8) Uani d . 1 . .
    H H3A 0.3479 0.7078 0.3514 0.042 Uiso calc R 1 . .
    H H3B 0.4437 0.6912 0.2624 0.042 Uiso calc R 1 . .
    C C4 0.2440(4) 0.65873(18) 0.2181(3) 0.0366(8) Uani d . 1 . .
    H H4A 0.2621 0.6501 0.1440 0.044 Uiso calc R 1 . .
    H H4B 0.2503 0.6158 0.2571 0.044 Uiso calc R 1 . .
    C C5 0.0623(4) 0.69268(18) 0.3255(3) 0.0366(8) Uani d . 1 . .
    H H5A 0.1427 0.6852 0.3792 0.044 Uiso calc R 1 . .
    H H5B -0.0044 0.6574 0.3349 0.044 Uiso calc R 1 . .
    C C6 0.0012(4) 0.75946(19) 0.3469(3) 0.0343(8) Uani d . 1 . .
    H H6B -0.0091 0.7626 0.4238 0.041 Uiso calc R 1 . .
    H H6A -0.0901 0.7628 0.3053 0.041 Uiso calc R 1 . .
    C C7 0.0122(4) 0.88213(18) 0.3182(3) 0.0342(8) Uani d . 1 . .
    H H7A -0.0541 0.8841 0.2524 0.041 Uiso calc R 1 . .
    H H7B 0.0780 0.9185 0.3136 0.041 Uiso calc R 1 . .
    C C8 -0.0650(4) 0.8969(2) 0.4150(3) 0.0414(9) Uani d . 1 . .
    H H8A -0.1106 0.9405 0.4029 0.050 Uiso calc R 1 . .
    H H8B -0.1364 0.8628 0.4164 0.050 Uiso calc R 1 . .
    C C9 0.0205(5) 0.8984(2) 0.5247(4) 0.0558(12) Uani d . 1 . .
    C C10 0.4296(4) 0.7914(2) 0.1522(3) 0.0368(8) Uani d . 1 . .
    H H10A 0.3966 0.8310 0.1097 0.044 Uiso calc R 1 . .
    H H10B 0.4280 0.7535 0.1019 0.044 Uiso calc R 1 . .
    C C11 0.5811(4) 0.8044(2) 0.2007(3) 0.0421(9) Uani d . 1 . .
    H H11A 0.6035 0.7764 0.2651 0.051 Uiso calc R 1 . .
    H H11B 0.6408 0.7907 0.1478 0.051 Uiso calc R 1 . .
    C C12 0.6089(4) 0.8739(2) 0.2298(4) 0.0464(10) Uani d . 1 . .
    C C13 0.0002(4) 0.64777(18) 0.1412(3) 0.0399(9) Uani d . 1 . .
    H H13A 0.0219 0.6536 0.0674 0.048 Uiso calc R 1 . .
    H H13B -0.0894 0.6685 0.1440 0.048 Uiso calc R 1 . .
    C C14 -0.0142(5) 0.5712(2) 0.1616(4) 0.0497(10) Uani d . 1 . .
    H H14A -0.0132 0.5635 0.2393 0.060 Uiso calc R 1 . .
    H H14B -0.1026 0.5558 0.1247 0.060 Uiso calc R 1 . .
    C C15 0.0981(5) 0.5304(2) 0.1224(4) 0.0562(12) Uani d . 1 . .
    C C16 0.1301(4) 0.90640(19) 0.0180(3) 0.0386(9) Uani d . 1 . .
    H H16 0.0691 0.8790 -0.0269 0.046 Uiso calc R 1 . .
    C C17 0.2656(6) 1.0076(3) 0.0392(4) 0.0698(16) Uani d . 1 . .
    H H17A 0.2512 1.0069 0.1145 0.105 Uiso calc R 1 . .
    H H17B 0.2524 1.0529 0.0111 0.105 Uiso calc R 1 . .
    H H17C 0.3580 0.9929 0.0330 0.105 Uiso calc R 1 . .
    C C18 0.1201(6) 0.9843(3) -0.1349(4) 0.0695(15) Uani d . 1 . .
    H H18A 0.0661 0.9484 -0.1718 0.104 Uiso calc R 1 . .
    H H18B 0.1977 0.9938 -0.1726 0.104 Uiso calc R 1 . .
    H H18C 0.0641 1.0243 -0.1339 0.104 Uiso calc R 1 . .
    Cl Cl1 0.17488(9) 0.74622(4) -0.02223(7) 0.0322(2) Uani d . 1 . .
    Cl Cl2 -0.11545(8) 0.80646(4) 0.07904(7) 0.0317(2) Uani d . 1 . .
    N N1 0.0873(3) 0.81727(13) 0.3173(2) 0.0270(6) Uani d . 1 . .
    N N2 0.3315(3) 0.77684(15) 0.2292(2) 0.0330(7) Uani d . 1 . .
    N N3 0.1036(3) 0.68642(15) 0.2155(2) 0.0329(6) Uani d . 1 . .
    N N4 0.0800(4) 0.8977(2) 0.6093(3) 0.0572(10) Uani d . 1 . .
    N N5 0.6267(4) 0.9299(2) 0.2485(3) 0.0616(11) Uani d . 1 . .
    N N6 0.1815(4) 0.4987(2) 0.0903(3) 0.0617(11) Uani d . 1 . .
    N N7 0.1697(4) 0.96334(18) -0.0217(3) 0.0538(10) Uani d . 1 . .
    Ni Ni1 0.12289(5) 0.78712(2) 0.15350(4) 0.03039(14) Uani d . 1 . .
    O O1 0.1693(3) 0.88679(12) 0.11226(19) 0.0358(6) Uani d . 1 . .
loop_
    _atom_site_aniso_label
    _atom_site_aniso_U_11
    _atom_site_aniso_U_22
    _atom_site_aniso_U_33
    _atom_site_aniso_U_12
    _atom_site_aniso_U_13
    _atom_site_aniso_U_23
    C1 0.0328(19) 0.042(2) 0.0252(18) 0.0027(15) 0.0034(14) -0.0026(15)
    C2 0.0270(17) 0.048(2) 0.032(2) 0.0031(15) -0.0006(14) -0.0051(16)
    C3 0.0298(18) 0.042(2) 0.0324(19) 0.0158(15) 0.0016(14) 0.0045(16)
    C4 0.054(2) 0.0288(18) 0.0279(19) 0.0061(16) 0.0081(16) 0.0058(15)
    C5 0.048(2) 0.0265(18) 0.037(2) -0.0006(15) 0.0106(17) 0.0025(15)
    C6 0.0291(18) 0.040(2) 0.034(2) -0.0007(15) 0.0077(15) 0.0037(16)
    C7 0.043(2) 0.0294(19) 0.0311(19) 0.0040(15) 0.0103(16) -0.0047(15)
    C8 0.045(2) 0.043(2) 0.038(2) 0.0070(17) 0.0135(17) -0.0058(17)
    C9 0.068(3) 0.063(3) 0.042(3) -0.014(2) 0.027(2) -0.018(2)
    C10 0.0333(19) 0.050(2) 0.0278(19) -0.0001(16) 0.0079(15) -0.0020(16)
    C11 0.0308(19) 0.066(3) 0.032(2) 0.0045(18) 0.0121(16) 0.0035(18)
    C12 0.031(2) 0.049(3) 0.061(3) -0.0012(18) 0.0136(18) 0.002(2)
    C13 0.041(2) 0.029(2) 0.048(2) -0.0078(16) 0.0020(17) 0.0043(16)
    C14 0.057(3) 0.040(2) 0.054(3) -0.0087(19) 0.013(2) -0.0047(19)
    C15 0.049(3) 0.042(2) 0.075(3) 0.004(2) -0.003(2) -0.021(2)
    C16 0.043(2) 0.039(2) 0.035(2) -0.0012(16) 0.0080(17) 0.0145(16)
    C17 0.079(4) 0.061(3) 0.061(3) -0.036(3) -0.020(3) 0.020(2)
    C18 0.074(3) 0.068(3) 0.062(3) -0.012(3) -0.006(3) 0.035(3)
    Cl1 0.0318(4) 0.0364(5) 0.0285(4) 0.0003(3) 0.0045(3) -0.0005(3)
    Cl2 0.0306(4) 0.0356(4) 0.0287(4) 0.0001(3) 0.0038(3) -0.0004(3)
    N1 0.0264(14) 0.0266(14) 0.0287(15) 0.0040(11) 0.0064(11) 0.0023(11)
    N2 0.0238(15) 0.0357(17) 0.0401(18) -0.0016(12) 0.0066(12) -0.0054(13)
    N3 0.0339(15) 0.0323(16) 0.0330(16) -0.0026(12) 0.0057(12) 0.0018(13)
    N4 0.059(2) 0.074(3) 0.041(2) -0.003(2) 0.0162(18) -0.0245(19)
    N5 0.058(2) 0.063(3) 0.071(3) -0.016(2) 0.034(2) -0.020(2)
    N6 0.070(3) 0.055(2) 0.060(3) 0.010(2) 0.009(2) -0.0248(19)
    N7 0.070(2) 0.045(2) 0.045(2) -0.0092(18) 0.0022(18) 0.0168(17)
    Ni1 0.0296(2) 0.0339(3) 0.0277(2) -0.00010(18) 0.00394(17) 0.00023(19)
    O1 0.0419(14) 0.0377(14) 0.0267(13) -0.0016(11) 0.0002(11) 0.0069(11)
_geom_special_details     ?
loop_
    _geom_bond_atom_site_label_1
    _geom_bond_atom_site_label_2
    _geom_bond_site_symmetry_2
    _geom_bond_distance
    _geom_bond_publ_flag
    C1 N1 . 1.492(4) ?
    C1 C2 . 1.499(5) ?
    C1 H1A . 0.9700 ?
    C1 H1B . 0.9700 ?
    C2 N2 . 1.500(5) ?
    C2 H2B . 0.9700 ?
    C2 H2A . 0.9700 ?
    C3 N2 . 1.482(5) ?
    C3 C4 . 1.518(5) ?
    C3 H3A . 0.9700 ?
    C3 H3B . 0.9700 ?
    C4 N3 . 1.473(5) ?
    C4 H4A . 0.9700 ?
    C4 H4B . 0.9700 ?
    C5 N3 . 1.473(5) ?
    C5 C6 . 1.483(5) ?
    C5 H5A . 0.9700 ?
    C5 H5B . 0.9700 ?
    C6 N1 . 1.490(4) ?
    C6 H6B . 0.9700 ?
    C6 H6A . 0.9700 ?
    C7 N1 . 1.474(4) ?
    C7 C8 . 1.524(5) ?
    C7 H7A . 0.9700 ?
    C7 H7B . 0.9700 ?
    C8 C9 . 1.493(6) ?
    C8 H8A . 0.9700 ?
    C8 H8B . 0.9700 ?
    C9 N4 . 1.126(6) ?
    C10 N2 . 1.466(4) ?
    C10 C11 . 1.541(5) ?
    C10 H10A . 0.9700 ?
    C10 H10B . 0.9700 ?
    C11 C12 . 1.433(6) ?
    C11 H11A . 0.9700 ?
    C11 H11B . 0.9700 ?
    C12 N5 . 1.134(6) ?
    C13 N3 . 1.480(5) ?
    C13 C14 . 1.538(5) ?
    C13 H13A . 0.9700 ?
    C13 H13B . 0.9700 ?
    C14 C15 . 1.491(6) ?
    C14 H14A . 0.9700 ?
    C14 H14B . 0.9700 ?
    C15 N6 . 1.139(6) ?
    C16 O1 . 1.238(4) ?
    C16 N7 . 1.304(5) ?
    C16 H16 . 0.9300 ?
    C17 N7 . 1.419(6) ?
    C17 H17A . 0.9600 ?
    C17 H17B . 0.9600 ?
    C17 H17C . 0.9600 ?
    C18 N7 . 1.476(6) ?
    C18 H18A . 0.9600 ?
    C18 H18B . 0.9600 ?
    C18 H18C . 0.9600 ?
    Cl1 Ni1 . 2.4315(10) yes
    Cl2 Ni1 . 2.4158(10) yes
    N1 Ni1 . 2.180(3) yes
    N2 Ni1 . 2.134(3) yes
    N3 Ni1 . 2.144(3) yes
    Ni1 O1 . 2.093(2) yes
loop_
    _geom_angle_atom_site_label_1
    _geom_angle_atom_site_label_2
    _geom_angle_atom_site_label_3
    _geom_angle_site_symmetry_1
    _geom_angle_site_symmetry_3
    _geom_angle
    _geom_angle_publ_flag
    N1 C1 C2 . . 111.8(3) ?
    N1 C1 H1A . . 109.3 ?
    C2 C1 H1A . . 109.3 ?
    N1 C1 H1B . . 109.3 ?
    C2 C1 H1B . . 109.3 ?
    H1A C1 H1B . . 107.9 ?
    C1 C2 N2 . . 111.9(3) ?
    C1 C2 H2B . . 109.2 ?
    N2 C2 H2B . . 109.2 ?
    C1 C2 H2A . . 109.2 ?
    N2 C2 H2A . . 109.2 ?
    H2B C2 H2A . . 107.9 ?
    N2 C3 C4 . . 111.2(3) ?
    N2 C3 H3A . . 109.4 ?
    C4 C3 H3A . . 109.4 ?
    N2 C3 H3B . . 109.4 ?
    C4 C3 H3B . . 109.4 ?
    H3A C3 H3B . . 108.0 ?
    N3 C4 C3 . . 111.7(3) ?
    N3 C4 H4A . . 109.3 ?
    C3 C4 H4A . . 109.3 ?
    N3 C4 H4B . . 109.3 ?
    C3 C4 H4B . . 109.3 ?
    H4A C4 H4B . . 107.9 ?
    N3 C5 C6 . . 113.9(3) ?
    N3 C5 H5A . . 108.8 ?
    C6 C5 H5A . . 108.8 ?
    N3 C5 H5B . . 108.8 ?
    C6 C5 H5B . . 108.8 ?
    H5A C5 H5B . . 107.7 ?
    C5 C6 N1 . . 112.3(3) ?
    C5 C6 H6B . . 109.1 ?
    N1 C6 H6B . . 109.1 ?
    C5 C6 H6A . . 109.1 ?
    N1 C6 H6A . . 109.1 ?
    H6B C6 H6A . . 107.9 ?
    N1 C7 C8 . . 118.1(3) ?
    N1 C7 H7A . . 107.8 ?
    C8 C7 H7A . . 107.8 ?
    N1 C7 H7B . . 107.8 ?
    C8 C7 H7B . . 107.8 ?
    H7A C7 H7B . . 107.1 ?
    C9 C8 C7 . . 116.1(3) ?
    C9 C8 H8A . . 108.3 ?
    C7 C8 H8A . . 108.3 ?
    C9 C8 H8B . . 108.3 ?
    C7 C8 H8B . . 108.3 ?
    H8A C8 H8B . . 107.4 ?
    N4 C9 C8 . . 176.6(5) ?
    N2 C10 C11 . . 117.2(3) ?
    N2 C10 H10A . . 108.0 ?
    C11 C10 H10A . . 108.0 ?
    N2 C10 H10B . . 108.0 ?
    C11 C10 H10B . . 108.0 ?
    H10A C10 H10B . . 107.2 ?
    C12 C11 C10 . . 113.4(3) ?
    C12 C11 H11A . . 108.9 ?
    C10 C11 H11A . . 108.9 ?
    C12 C11 H11B . . 108.9 ?
    C10 C11 H11B . . 108.9 ?
    H11A C11 H11B . . 107.7 ?
    N5 C12 C11 . . 176.7(5) ?
    N3 C13 C14 . . 118.2(3) ?
    N3 C13 H13A . . 107.8 ?
    C14 C13 H13A . . 107.8 ?
    N3 C13 H13B . . 107.8 ?
    C14 C13 H13B . . 107.8 ?
    H13A C13 H13B . . 107.1 ?
    C15 C14 C13 . . 112.9(4) ?
    C15 C14 H14A . . 109.0 ?
    C13 C14 H14A . . 109.0 ?
    C15 C14 H14B . . 109.0 ?
    C13 C14 H14B . . 109.0 ?
    H14A C14 H14B . . 107.8 ?
    N6 C15 C14 . . 178.3(5) ?
    O1 C16 N7 . . 123.5(4) ?
    O1 C16 H16 . . 118.2 ?
    N7 C16 H16 . . 118.2 ?
    N7 C17 H17A . . 109.5 ?
    N7 C17 H17B . . 109.5 ?
    H17A C17 H17B . . 109.5 ?
    N7 C17 H17C . . 109.5 ?
    H17A C17 H17C . . 109.5 ?
    H17B C17 H17C . . 109.5 ?
    N7 C18 H18A . . 109.5 ?
    N7 C18 H18B . . 109.5 ?
    H18A C18 H18B . . 109.5 ?
    N7 C18 H18C . . 109.5 ?
    H18A C18 H18C . . 109.5 ?
    H18B C18 H18C . . 109.5 ?
    C7 N1 C6 . . 111.3(3) ?
    C7 N1 C1 . . 111.0(3) ?
    C6 N1 C1 . . 113.2(3) ?
    C7 N1 Ni1 . . 112.6(2) ?
    C6 N1 Ni1 . . 100.7(2) ?
    C1 N1 Ni1 . . 107.69(19) ?
    C10 N2 C3 . . 110.5(3) ?
    C10 N2 C2 . . 111.6(3) ?
    C3 N2 C2 . . 111.5(3) ?
    C10 N2 Ni1 . . 111.5(2) ?
    C3 N2 Ni1 . . 109.1(2) ?
    C2 N2 Ni1 . . 102.4(2) ?
    C4 N3 C5 . . 112.3(3) ?
    C4 N3 C13 . . 112.3(3) ?
    C5 N3 C13 . . 111.5(3) ?
    C4 N3 Ni1 . . 103.0(2) ?
    C5 N3 Ni1 . . 107.4(2) ?
    C13 N3 Ni1 . . 109.9(2) ?
    C16 N7 C17 . . 122.5(4) ?
    C16 N7 C18 . . 121.4(4) ?
    C17 N7 C18 . . 116.1(4) ?
    O1 Ni1 N2 . . 88.31(10) yes
    O1 Ni1 N3 . . 170.81(11) yes
    N2 Ni1 N3 . . 83.12(11) yes
    O1 Ni1 N1 . . 92.12(10) yes
    N2 Ni1 N1 . . 83.15(11) yes
    N3 Ni1 N1 . . 83.59(11) yes
    O1 Ni1 Cl2 . . 89.34(7) yes
    N2 Ni1 Cl2 . . 175.06(8) yes
    N3 Ni1 Cl2 . . 98.94(8) yes
    N1 Ni1 Cl2 . . 92.60(8) yes
    O1 Ni1 Cl1 . . 90.90(7) yes
    N2 Ni1 Cl1 . . 93.35(8) yes
    N3 Ni1 Cl1 . . 92.91(8) yes
    N1 Ni1 Cl1 . . 175.31(8) yes
    Cl2 Ni1 Cl1 . . 91.02(3) yes
    C16 O1 Ni1 . . 118.2(2) ?
loop_
    _geom_hbond_atom_site_label_D
    _geom_hbond_atom_site_label_H
    _geom_hbond_atom_site_label_A
    _geom_hbond_site_symmetry_A
    _geom_hbond_distance_DH
    _geom_hbond_distance_HA
    _geom_hbond_distance_DA
    _geom_hbond_angle_DHA
    _geom_hbond_publ_flag
    C1 H1A Cl2 4_676 0.97 2.76 3.667(4) 156 yes
    C2 H2A O1 . 0.97 2.54 3.076(5) 115 no
    C3 H3A Cl2 4_676 0.97 2.80 3.756(4) 168 yes
    C7 H7A Cl2 . 0.97 2.63 3.394(4) 135 no
    C10 H10A O1 . 0.97 2.48 3.147(5) 126 no
    C10 H10B Cl1 . 0.97 2.73 3.192(4) 110 no
    C11 H11A Cl1 4_676 0.97 2.66 3.565(4) 155 yes
    C11 H11B Cl2 1_655 0.97 2.65 3.497(4) 146 yes
    C13 H13A Cl1 . 0.97 2.69 3.415(4) 132 no
    C16 H16 Cl1 . 0.93 2.81 3.233(4) 109 no
    C16 H16 Cl2 . 0.93 2.76 3.268(4) 115 no
    C18 H18B N5 3_675 0.96 2.55 3.445(7) 155 yes
data_global
_journal_date_recd_electronic     2008-07-09
_journal_date_accepted     2008-07-30
_journal_name_full     'Acta Crystallographica, Section E'
_journal_year     2008
_journal_volume     64
_journal_issue      9
_journal_page_first     m1114
_journal_page_last     m1115
_journal_paper_category     QM
_journal_coeditor_code     BH2184
_publ_contact_author_name     'Prof. Wang, Zhi-Lin'
_publ_contact_author_address
;
Coordination Chemistry Institute,
State Key Laboratory of Coordination Chemistry
Nanjing University,
Nanjing, 210093
People's Republic of China
;
_publ_contact_author_email     zzkltl@yahoo.com.cn
_publ_contact_author_fax     ?
_publ_contact_author_phone     ?
_publ_section_title
;\
Dichlorido(dimethylformamide-\k<i>O</i>)[1,4,7-tris(2-cyanoethyl)-1,4,7-\
triazacyclononane-\k^3^<i>N</i>^1^,<i>N</i>^4^,<i>N</i>^7^]nickel(II)
;
loop_
    _publ_author_name
    _publ_author_address
    "Zhang, Zhong"
;
Coordination Chemistry Institute
State Key Laboratory of Coordination Chemistry
Nanjing University
Nanjing 210093
People's Republic of China
;
    "Wu, Li-Zhen"
;
Coordination Chemistry Institute
State Key Laboratory of Coordination Chemistry
Nanjing University
Nanjing 210093
People's Republic of China
;
    "Geng, Zhi-Rong"
;
Coordination Chemistry Institute
State Key Laboratory of Coordination Chemistry
Nanjing University
Nanjing 210093
People's Republic of China
;
    "Wang, Zhi-Lin"
;
Coordination Chemistry Institute
State Key Laboratory of Coordination Chemistry
Nanjing University
Nanjing 210093
People's Republic of China
;
