# Supplementary material for: Dichlorido(dimethyl­formamide-κO)[1,4,7-tris­(2-cyano­ethyl)-1,4,7-triaza­cyclo­nonane-κ3 N 1,N 4,N 7]nickel(II)
Source: Acta Crystallogr Sect E Struct Rep Online. 2008 Aug 6;64(Pt 9):m1114–5. doi: 10.1107/S1600536808024422 (PMC2960500; doi:10.1107/S1600536808024422)
Supplement: Supplementary file 2 [file e-64-m1114-Isup2.hkl]

# 
# h,k,l, Fc-squared, Fo-squared, sigma(Fo-squared) and status flag 
# 
data_I
_shelx_title ' 66 in P2(1)/n' 
_shelx_refln_list_code          4 
_shelx_F_calc_maximum      251.54 
_exptl_crystal_F_000      1032.00 
_reflns_d_resolution_high  0.8108 
 
loop_ 
 _symmetry_equiv_pos_as_xyz 
 'x, y, z' 
 '-x+1/2, y+1/2, -z+1/2' 
 '-x, -y, -z' 
 'x-1/2, -y-1/2, z-1/2' 
 
_cell_length_a     9.7657 
_cell_length_b    19.6977 
_cell_length_c    12.3504 
_cell_angle_alpha  90.000 
_cell_angle_beta   97.676 
_cell_angle_gamma  90.000 
 
_shelx_F_squared_multiplier     1.000 
 
loop_ 
 _refln_index_h 
 _refln_index_k 
 _refln_index_l 
 _refln_F_squared_calc 
 _refln_F_squared_meas 
 _refln_F_squared_sigma 
 _refln_observed_status 
   2   0   0     2018.86     2019.10     65.08 o 
   4   0   0    35740.83    33903.66    331.36 o 
   6   0   0      156.14      172.37     33.61 o 
   8   0   0     2966.90     2968.03    147.15 o 
  10   0   0      351.56      489.04    144.64 o 
   1   1   0     2005.04     2005.17     78.85 o 
   2   1   0    22829.26    22502.23    247.18 o 
   3   1   0      653.50      654.21     16.88 o 
   4   1   0       62.98       85.54     47.83 o 
   5   1   0      392.38      423.70     17.47 o 
   6   1   0      684.28      655.51     17.70 o 
   7   1   0       84.60      168.03     48.41 o 
   8   1   0      134.36      112.37     29.12 o 
   9   1   0       10.62       59.87     50.67 o 
  10   1   0       77.61      145.84    114.55 o 
  11   1   0       55.21       99.07     84.29 o 
   0   2   0    58691.24    55511.68    757.03 o 
   1   2   0      909.04      935.04    149.02 o 
   2   2   0      363.55      441.90     49.52 o 
   3   2   0        1.46       30.76     21.99 o 
   4   2   0    12400.71    11692.89    232.54 o 
   5   2   0      524.70      527.72     30.60 o 
   6   2   0       43.10       67.04     40.80 o 
   7   2   0      809.91      810.35     25.50 o 
   8   2   0      795.84      750.65     82.01 o 
   9   2   0       54.24      103.75    113.83 o 
  10   2   0       60.85       94.80     69.95 o 
  11   2   0        7.88        7.13     15.03 o 
   1   3   0     2982.73     3277.00    132.18 o 
   2   3   0      354.18      441.37     29.03 o 
   3   3   0     3761.96     3744.39    104.97 o 
   4   3   0       87.37      102.70      8.45 o 
   5   3   0     1339.31     1580.06     48.90 o 
   6   3   0       15.09       32.49     14.72 o 
   7   3   0      423.36      422.64     35.14 o 
   8   3   0        1.01        9.19     13.43 o 
   9   3   0     1514.67     1534.86     52.06 o 
  10   3   0        1.83        5.40      8.77 o 
  11   3   0      206.57      320.14     81.40 o 
   0   4   0     9008.49     9105.08    108.70 o 
   1   4   0        3.88       36.44     32.44 o 
   2   4   0     6696.62     6400.63    131.32 o 
   3   4   0      145.12      213.29     18.86 o 
   4   4   0     6129.38     5869.27     65.37 o 
   5   4   0      202.95      274.75     30.97 o 
   6   4   0      675.82      642.75     27.57 o 
   7   4   0      178.35      199.35     54.98 o 
   8   4   0        4.49       25.96     50.98 o 
   9   4   0       26.73       26.28      9.30 o 
  10   4   0        6.25        5.83      7.33 o 
  11   4   0        2.88       15.44     79.65 o 
   1   5   0      155.87      216.89     31.56 o 
   2   5   0     6557.20     6330.52     32.18 o 
   3   5   0     3358.50     3441.72     72.67 o 
   4   5   0     2078.66     2090.41     35.70 o 
   5   5   0     4976.08     5113.22    116.69 o 
   6   5   0     1094.33     1115.23     61.38 o 
   7   5   0     2728.52     2740.57     97.20 o 
   8   5   0      209.48      272.88     32.35 o 
   9   5   0     3478.26     3199.47     52.78 o 
  10   5   0        5.07        7.73      9.69 o 
  11   5   0      486.29      583.80     98.77 o 
   0   6   0       72.13      196.76     71.47 o 
   1   6   0      350.73      371.77     43.07 o 
   2   6   0     1557.31     1657.15     50.87 o 
   3   6   0        8.80       48.07     45.40 o 
   4   6   0        9.86        9.35      3.17 o 
   5   6   0      413.54      407.65     33.26 o 
   6   6   0     3434.73     3218.46     32.50 o 
   7   6   0      248.51      267.98     25.39 o 
   8   6   0      235.72      377.90     51.36 o 
   9   6   0      127.22      215.07     36.58 o 
  10   6   0       25.16       37.17      9.26 o 
  11   6   0       24.08       18.80     42.47 o 
   1   7   0     4377.73     4203.31    145.46 o 
   2   7   0     1638.88     1713.78     39.50 o 
   3   7   0     3717.38     3461.28    229.04 o 
   4   7   0     2349.54     2450.71     82.23 o 
   5   7   0     2273.91     2151.61     57.39 o 
   6   7   0      130.56      273.28     51.32 o 
   7   7   0     1501.87     1708.85    127.95 o 
   8   7   0      897.73      942.25     64.01 o 
   9   7   0     1953.86     1690.81     96.43 o 
  10   7   0        2.70        8.76     24.42 o 
  11   7   0      278.25      461.23    103.94 o 
   0   8   0      741.73      865.65     68.61 o 
   1   8   0     2537.08     2655.24    129.16 o 
   2   8   0     1604.41     1518.65    108.13 o 
   3   8   0     1340.21     1313.78     65.49 o 
   4   8   0     4640.58     4690.08     37.06 o 
   5   8   0      107.73      244.20     52.60 o 
   6   8   0     3819.96     3865.57     66.07 o 
   7   8   0      949.95     1047.54     65.23 o 
   8   8   0     1122.10     1017.77     74.47 o 
   9   8   0      300.96      397.10     44.93 o 
  10   8   0       14.93       34.75     37.55 o 
  11   8   0      191.46      267.86     78.77 o 
   1   9   0    11036.23    11696.56     77.34 o 
   2   9   0      286.51      278.98     19.61 o 
   3   9   0       17.20       28.63     29.31 o 
   4   9   0     1698.80     1645.68    205.79 o 
   5   9   0     1340.90     1329.64    120.48 o 
   6   9   0      115.93      213.32     40.10 o 
   7   9   0     2027.28     1881.94    110.32 o 
   8   9   0      274.79      296.90     41.01 o 
   9   9   0      596.72      551.83     51.49 o 
  10   9   0      137.95      147.59     90.02 o 
  11   9   0      130.01      129.78      9.38 o 
   0  10   0    14812.57    15496.65     63.12 o 
   1  10   0     2345.23     2502.67    142.38 o 
   2  10   0      884.74      969.55     48.88 o 
   3  10   0     1610.34     1549.59    162.17 o 
   4  10   0     7882.96     7243.33    143.35 o 
   5  10   0     1549.71     1613.25    122.66 o 
   6  10   0     2229.86     2202.04    116.20 o 
   7  10   0      272.11      263.21     38.24 o 
   8  10   0      841.55      786.01     14.42 o 
   9  10   0      208.12      297.55     38.20 o 
  10  10   0        5.17       54.61    108.91 o 
   1  11   0       68.48       87.82     48.54 o 
   2  11   0     1323.25     1329.95     32.73 o 
   3  11   0       81.35      192.81     57.27 o 
   4  11   0      938.33      880.74     26.16 o 
   5  11   0       15.23       40.13     24.84 o 
   6  11   0      621.11      568.80     65.47 o 
   7  11   0      127.53      221.75     47.95 o 
   8  11   0       31.35       38.67     43.98 o 
   9  11   0        0.77       14.79     54.67 o 
  10  11   0      386.14      474.83     85.57 o 
   0  12   0     1473.73     1352.68    192.23 o 
   1  12   0       60.37       59.16     47.09 o 
   2  12   0      802.26      793.18     47.23 o 
   3  12   0     1408.42     1240.29    113.56 o 
   4  12   0     4752.89     4237.49    153.01 o 
   5  12   0        8.05       10.82     11.62 o 
   6  12   0      498.92      582.63     46.85 o 
   7  12   0      621.18      688.82     53.65 o 
   8  12   0      992.22      931.94     44.59 o 
   9  12   0        7.51       14.32     23.88 o 
  10  12   0       16.89       22.70     15.65 o 
   1  13   0     1926.34     2117.30     70.64 o 
   2  13   0       11.58       62.25     26.04 o 
   3  13   0     1163.17     1128.77    116.83 o 
   4  13   0      431.55      490.81     26.53 o 
   5  13   0      614.21      600.90     71.16 o 
   6  13   0     1135.06     1430.31     75.97 o 
   7  13   0      228.79      225.74     51.97 o 
   8  13   0       38.18       40.64     84.12 o 
   9  13   0        0.04        1.98     28.76 o 
  10  13   0      604.76      498.34     46.50 o 
   0  14   0       32.47       86.34     95.34 o 
   1  14   0      269.71      285.40     16.36 o 
   2  14   0       11.08       46.68     52.64 o 
   3  14   0     1738.56     1603.69    224.39 o 
   4  14   0      359.11      371.24     37.98 o 
   5  14   0      285.94      320.95     27.88 o 
   6  14   0       23.01       22.98      3.66 o 
   7  14   0      272.79      251.90     60.01 o 
   8  14   0     1254.36     1321.57     42.36 o 
   9  14   0        8.18       26.93    126.82 o 
   1  15   0       70.67       85.19     10.02 o 
   2  15   0       83.69       81.92     17.84 o 
   3  15   0     1051.99     1026.55     83.79 o 
   4  15   0      304.38      316.23     66.71 o 
   5  15   0      349.67      318.32      5.64 o 
   6  15   0     2112.21     2423.62     99.51 o 
   7  15   0      274.40      280.32     45.40 o 
   8  15   0      112.91       96.86     64.81 o 
   9  15   0       18.56       30.44     48.14 o 
   0  16   0      187.36      183.89     23.49 o 
   1  16   0       91.89       92.67      2.98 o 
   2  16   0        0.44        8.96     29.68 o 
   3  16   0       10.94       20.21     10.47 o 
   4  16   0       76.55      100.00     32.22 o 
   5  16   0        7.87        8.14      6.87 o 
   6  16   0       10.35       23.89     48.92 o 
   7  16   0       18.68       12.18     16.59 o 
   8  16   0      303.96      296.10     80.79 o 
   1  17   0      222.22      295.12     28.41 o 
   2  17   0       78.24      184.57     31.24 o 
   3  17   0     2413.24     2182.04     88.59 o 
   4  17   0       57.05       63.40     16.22 o 
   5  17   0      377.22      420.98     47.90 o 
   6  17   0      776.14      743.20     67.30 o 
   7  17   0      367.25      413.11     52.91 o 
   8  17   0       24.85       16.28     60.43 o 
   0  18   0      121.11      174.96     92.80 o 
   1  18   0      572.60      594.74     34.83 o 
   2  18   0       85.28      115.08     71.24 o 
   3  18   0      668.15      600.20     94.10 o 
   4  18   0      105.54      117.79     34.65 o 
   5  18   0      490.96      491.00     45.99 o 
   6  18   0        4.33       14.55    104.47 o 
   7  18   0      193.28      218.29     10.95 o 
   8  18   0       17.02       60.37     85.60 o 
   1  19   0      659.51      709.43     54.27 o 
   2  19   0        9.10       24.78     39.09 o 
   3  19   0      530.52      597.65    100.92 o 
   4  19   0      209.13      229.10    119.31 o 
   5  19   0      363.64      348.10     25.67 o 
   6  19   0      335.96      310.91     68.57 o 
   7  19   0      203.17      255.07     88.09 o 
   0  20   0      468.09      458.82     34.85 o 
   1  20   0      850.15      758.43     35.68 o 
   2  20   0        0.39       43.95     46.08 o 
   3  20   0     1324.55     1530.21     68.57 o 
   4  20   0        7.60       36.69     76.07 o 
   5  20   0      470.78      491.79     87.09 o 
   6  20   0       19.51       13.97     25.23 o 
   1  21   0       65.85      189.04     95.52 o 
   2  21   0        3.03       12.70     43.23 o 
   3  21   0      197.48      282.02     91.39 o 
   4  21   0      219.84      285.50     97.30 o 
   5  21   0        5.77        5.64      9.85 o 
   6  21   0       40.17       48.71     16.80 o 
   0  22   0      456.62      475.26     48.84 o 
   1  22   0     1036.44      871.62     46.34 o 
   2  22   0        0.30       19.34    100.98 o 
   3  22   0      435.59      368.46      7.20 o 
   4  22   0       15.16       25.71     78.63 o 
   5  22   0      148.49      180.34     65.64 o 
   1  23   0       40.34      171.57    150.91 o 
   2  23   0      262.76      415.77    163.43 o 
   3  23   0       11.77       16.20    127.20 o 
   1  24   0      604.08      628.67     88.29 o 
 -11   0   1        0.88       10.02      6.26 o 
  -9   0   1      707.51      725.32     82.13 o 
  -7   0   1     2832.14     2763.22    212.69 o 
  -5   0   1     2990.09     2837.73    164.43 o 
  -3   0   1    38408.89    36267.64     98.27 o 
  -1   0   1    63274.77    59918.48     16.28 o 
   1   0   1     3001.31     3512.79    156.54 o 
   3   0   1    36312.34    33889.37      2.50 o 
   5   0   1       87.34       97.68    152.16 o 
   7   0   1     4797.80     4416.98     38.82 o 
   9   0   1       49.24       66.37     18.16 o 
  11   0   1       54.81       61.99     44.46 o 
 -12   1   1       36.39       61.50     25.95 o 
 -11   1   1        2.93       33.98    102.24 o 
 -10   1   1       42.34      131.41     50.35 o 
  -9   1   1     2944.10     2623.13    135.35 o 
  -8   1   1      310.12      299.67     20.12 o 
  -7   1   1        8.33       33.90     44.86 o 
  -6   1   1      127.67      210.05     30.02 o 
  -5   1   1      285.45      254.59     43.86 o 
  -4   1   1     3365.52     3441.16     29.29 o 
  -3   1   1      600.93      571.94     22.78 o 
  -2   1   1     6113.00     5889.89     82.32 o 
  -1   1   1     2238.29     2126.07    216.84 o 
   0   1   1      182.28      199.71     24.17 o 
   1   1   1    27246.07    25807.89    395.73 o 
   2   1   1     3672.32     3483.64    263.23 o 
   3   1   1      536.26      664.05     86.55 o 
   4   1   1     1826.10     1821.53     26.71 o 
   5   1   1     8035.59     7546.60    190.38 o 
   6   1   1      205.19      251.81     40.42 o 
   7   1   1     2337.73     2194.28     97.37 o 
   8   1   1       77.72      148.94     98.82 o 
   9   1   1     2557.56     2648.97     86.63 o 
  10   1   1      173.94      205.09     96.81 o 
  11   1   1      238.41      294.13     31.34 o 
 -11   2   1        3.86        8.83     47.88 o 
 -10   2   1       90.90      152.32     49.48 o 
  -9   2   1      861.42     1077.33    107.37 o 
  -8   2   1       20.47       34.80      9.64 o 
  -7   2   1       27.12       18.50      6.22 o 
  -6   2   1      142.06      271.28     39.34 o 
  -5   2   1     3303.08     3131.00     44.09 o 
  -4   2   1     3666.09     3527.90     38.86 o 
  -3   2   1      222.51      342.35     34.11 o 
  -2   2   1     1279.02     1429.38     58.77 o 
  -1   2   1    20734.62    20066.86    319.21 o 
   0   2   1    11623.81    11612.84    266.11 o 
   1   2   1     9094.78     8935.98     73.06 o 
   2   2   1      330.83      501.13     70.17 o 
   3   2   1    21244.36    21518.21    279.39 o 
   4   2   1    11821.72    11741.15     95.02 o 
   5   2   1       52.99       79.29     59.72 o 
   6   2   1       61.23       65.40     20.12 o 
   7   2   1     2251.75     2304.60     54.54 o 
   8   2   1      759.21      721.81     35.38 o 
   9   2   1      106.37      113.89     49.98 o 
  10   2   1        0.62        0.00     24.55 o 
  11   2   1       20.33       44.40     47.99 o 
 -11   3   1      139.05      274.95     69.59 o 
 -10   3   1      384.59      341.00     32.16 o 
  -9   3   1     1511.68     1496.09     46.77 o 
  -8   3   1      104.69      145.81     36.09 o 
  -7   3   1        3.92       18.59     43.25 o 
  -6   3   1      867.39      889.94     87.24 o 
  -5   3   1     3594.70     3691.54     48.62 o 
  -4   3   1     9827.93     9700.71    308.28 o 
  -3   3   1     1138.56     1402.72     53.07 o 
  -2   3   1     6149.19     6088.91     37.27 o 
  -1   3   1       12.29       30.69     11.51 o 
   0   3   1      128.47      194.79     53.28 o 
   1   3   1     1983.76     2052.91    166.92 o 
   2   3   1     1037.51     1076.03    117.50 o 
   3   3   1     1157.30     1413.29     61.18 o 
   4   3   1     5969.37     5590.25     90.97 o 
   5   3   1     5905.31     5726.65     74.65 o 
   6   3   1      266.77      285.70     18.58 o 
   7   3   1      996.21     1049.76     51.19 o 
   8   3   1      673.22      614.07     39.47 o 
   9   3   1     1311.50     1659.82     96.62 o 
  10   3   1       32.92       90.34    122.50 o 
  11   3   1      129.49      149.42     36.89 o 
 -11   4   1      194.36      278.30     45.08 o 
 -10   4   1      123.90      156.42     44.98 o 
  -9   4   1        2.25       21.16     10.72 o 
  -8   4   1      210.08      280.57     18.71 o 
  -7   4   1      254.97      225.43     16.90 o 
  -6   4   1       88.06      104.06     17.83 o 
  -5   4   1      866.46      938.42     55.60 o 
  -4   4   1     5842.74     5515.74     65.23 o 
  -3   4   1       54.28      267.58     49.54 o 
  -2   4   1     3349.98     3515.18     48.59 o 
  -1   4   1    12576.56    11929.56    104.87 o 
   0   4   1    14367.70    13787.03    243.45 o 
   1   4   1     1722.56     1959.42     84.91 o 
   2   4   1      556.97      575.81     59.24 o 
   3   4   1    17536.89    16307.78    234.47 o 
   4   4   1     2355.15     2526.55     86.68 o 
   5   4   1       56.17       64.92      9.55 o 
   6   4   1      224.95      256.93     48.96 o 
   7   4   1      593.54      569.90     30.53 o 
   8   4   1      748.10      695.85     49.11 o 
   9   4   1       95.62       94.65     27.88 o 
  10   4   1      131.03      109.16     13.59 o 
  11   4   1        3.37       50.94     71.58 o 
 -11   5   1       16.29       40.92     73.25 o 
 -10   5   1      359.94      365.32     32.16 o 
  -9   5   1      247.93      404.95     93.53 o 
  -8   5   1      633.90      598.63     21.18 o 
  -7   5   1        0.78        8.67      7.41 o 
  -6   5   1     2551.80     2814.14     55.47 o 
  -5   5   1      635.55      625.42     61.06 o 
  -4   5   1      930.72      983.55    104.84 o 
  -3   5   1      294.09      292.07     14.44 o 
  -2   5   1     2732.62     2707.65     61.65 o 
  -1   5   1    10551.50    10627.66    510.00 o 
   0   5   1    16883.87    16048.62    165.22 o 
   1   5   1     7446.47     7044.88    138.13 o 
   2   5   1     4679.62     4720.55     66.01 o 
   3   5   1     2029.91     2123.86     41.62 o 
   4   5   1     3994.21     3698.82     28.09 o 
   5   5   1     3293.80     3212.48    147.70 o 
   6   5   1       19.31       39.33     50.33 o 
   7   5   1      402.98      540.43     61.29 o 
   8   5   1     1661.23     1666.34    102.25 o 
   9   5   1       17.28       30.08     34.92 o 
  10   5   1       52.36       80.34     60.06 o 
  11   5   1       11.04       12.51     15.52 o 
 -11   6   1      106.60      161.61     17.70 o 
 -10   6   1       19.85       46.64     55.26 o 
  -9   6   1      136.98      125.57     60.25 o 
  -8   6   1      355.75      380.84     47.43 o 
  -7   6   1       16.11       39.70     19.74 o 
  -6   6   1      103.31      202.12     34.93 o 
  -5   6   1        0.49        5.92     12.18 o 
  -4   6   1     3100.07     2924.13     54.94 o 
  -3   6   1     3429.89     3304.33     82.26 o 
  -2   6   1        2.84        8.11     11.85 o 
  -1   6   1     7204.17     7026.49    128.53 o 
   0   6   1     5215.11     5371.28     45.00 o 
   1   6   1      648.13      644.40     32.24 o 
   2   6   1      110.83      187.17     25.14 o 
   3   6   1     2214.52     2169.42     34.96 o 
   4   6   1     2565.08     2810.08    100.55 o 
   5   6   1     2199.24     2089.14     48.55 o 
   6   6   1      555.56      558.02     44.71 o 
   7   6   1        3.28        8.20     32.15 o 
   8   6   1     1255.93     1371.84    113.52 o 
   9   6   1      434.76      519.41     61.80 o 
  10   6   1      237.04      376.13     81.30 o 
  11   6   1       25.60       40.30     53.92 o 
 -11   7   1       12.19       46.29     68.80 o 
 -10   7   1      793.42      764.80     51.24 o 
  -9   7   1      130.10      145.68     72.47 o 
  -8   7   1      890.53     1004.10     64.28 o 
  -7   7   1       49.88       51.98      5.02 o 
  -6   7   1     2458.77     2562.98    142.50 o 
  -5   7   1     4947.73     4678.11     46.02 o 
  -4   7   1     5180.55     4922.84     28.01 o 
  -3   7   1      153.26      146.13     13.51 o 
  -2   7   1     6536.47     6130.85    131.67 o 
  -1   7   1    10734.38    11109.54    339.92 o 
   0   7   1     5884.16     5805.03    113.29 o 
   1   7   1     2884.09     2988.66     48.31 o 
   2   7   1     4403.01     4402.86     77.09 o 
   3   7   1      760.99      786.09     26.28 o 
   4   7   1     2761.57     2750.80     85.77 o 
   5   7   1      134.68      262.90     55.10 o 
   6   7   1     1372.69     1418.28    180.79 o 
   7   7   1      555.67      662.38     46.29 o 
   8   7   1      609.78      593.03     53.12 o 
   9   7   1      415.73      380.23     65.35 o 
  10   7   1      316.62      287.31     53.01 o 
  11   7   1       18.03       25.56      7.85 o 
 -11   8   1      271.07      342.04     29.92 o 
 -10   8   1       80.64      214.47    130.38 o 
  -9   8   1      869.25      858.89     33.98 o 
  -8   8   1     1500.50     1926.92     91.63 o 
  -7   8   1        9.48       19.80     29.85 o 
  -6   8   1      479.81      575.41     51.86 o 
  -5   8   1     1413.62     1539.88     58.60 o 
  -4   8   1     3231.48     3393.63     65.30 o 
  -3   8   1     4887.91     5005.46     67.82 o 
  -2   8   1      354.42      339.24     37.82 o 
  -1   8   1     1962.49     2003.32     94.57 o 
   0   8   1    16959.90    15864.57    226.48 o 
   1   8   1        2.88       14.01     13.20 o 
   2   8   1      834.75      815.99     93.15 o 
   3   8   1        0.93        8.26     13.52 o 
   4   8   1     1348.56     1329.22     94.40 o 
   5   8   1     2015.26     2051.21     53.34 o 
   6   8   1      718.81     1019.17    108.28 o 
   7   8   1      760.38      733.83     31.30 o 
   8   8   1      499.72      527.24     44.03 o 
   9   8   1     1475.19     1395.91     75.52 o 
  10   8   1      451.90      412.24     51.16 o 
  11   8   1       59.41       62.59     58.51 o 
 -11   9   1       36.37       48.20     56.83 o 
 -10   9   1      391.85      341.26     18.16 o 
  -9   9   1       16.54       53.21     54.84 o 
  -8   9   1      897.11      858.03     81.25 o 
  -7   9   1      293.68      384.82     58.44 o 
  -6   9   1     2757.19     2540.09    117.40 o 
  -5   9   1     3376.33     3243.89     58.92 o 
  -4   9   1     2166.64     2367.59     60.97 o 
  -3   9   1      459.01      598.33     39.10 o 
  -2   9   1      480.38      481.84     30.37 o 
  -1   9   1     8816.11     8213.90     66.11 o 
   0   9   1     2167.35     2245.34     52.48 o 
   1   9   1      967.89      948.20     24.71 o 
   2   9   1     3564.68     3496.85    153.01 o 
   3   9   1     3147.37     3026.04     64.14 o 
   4   9   1      671.71      785.40     52.44 o 
   5   9   1      455.24      466.04     33.15 o 
   6   9   1     1101.11     1128.19    182.43 o 
   7   9   1      145.13      123.85     24.09 o 
   8   9   1      335.94      462.29     73.27 o 
   9   9   1      747.95      804.69     53.99 o 
  10   9   1      440.92      491.27     42.04 o 
 -10  10   1       97.66      104.45     35.63 o 
  -9  10   1     1518.80     1820.23     95.39 o 
  -8  10   1      603.45      654.93     75.97 o 
  -7  10   1      730.51      777.10     46.89 o 
  -6  10   1     1654.15     1649.22     31.11 o 
  -5  10   1     5795.69     5317.14    170.68 o 
  -4  10   1       32.49       88.32     30.87 o 
  -3  10   1        1.74       24.27     46.95 o 
  -2  10   1      483.58      495.03     40.30 o 
  -1  10   1     1627.69     1493.34     41.32 o 
   0  10   1     3208.71     3244.80     80.89 o 
   1  10   1     1703.79     1758.90    177.14 o 
   2  10   1     3055.23     3096.82     93.33 o 
   3  10   1     2878.35     2698.06     57.69 o 
   4  10   1      196.84      184.31     39.49 o 
   5  10   1      422.92      447.69     18.35 o 
   6  10   1      156.01      233.92     72.35 o 
   7  10   1      578.14      652.89     68.33 o 
   8  10   1       21.00       34.44     13.87 o 
   9  10   1      640.08      604.86      9.30 o 
  10  10   1      290.47      290.82     46.87 o 
 -10  11   1      144.61      226.31     62.56 o 
  -9  11   1       13.67       45.43     29.06 o 
  -8  11   1      140.65      173.66     65.97 o 
  -7  11   1      899.57      798.48     44.30 o 
  -6  11   1     1003.70     1097.86     64.39 o 
  -5  11   1      817.62      852.33     59.07 o 
  -4  11   1       48.90       45.72      4.32 o 
  -3  11   1     3921.66     3454.24    119.75 o 
  -2  11   1     1701.36     1712.32     94.61 o 
  -1  11   1     1011.06     1012.47     27.18 o 
   0  11   1       38.58       61.09     15.67 o 
   1  11   1      482.06      490.26     39.40 o 
   2  11   1     1930.99     1859.25    101.81 o 
   3  11   1      762.20      724.52     16.62 o 
   4  11   1       86.14       90.61      7.46 o 
   5  11   1     1341.86     1411.91     73.32 o 
   6  11   1      800.07      743.01     39.01 o 
   7  11   1        0.55       12.78     45.40 o 
   8  11   1       25.37       19.65      4.81 o 
   9  11   1      337.33      384.98     43.72 o 
  10  11   1      380.80      535.22    118.19 o 
 -10  12   1      423.22      437.06    162.80 o 
  -9  12   1     1658.04     1806.45    115.64 o 
  -8  12   1      319.50      297.71     25.36 o 
  -7  12   1       45.31       56.30    113.82 o 
  -6  12   1      392.78      524.81     94.72 o 
  -5  12   1     3616.17     3512.26     51.24 o 
  -4  12   1     2410.71     2429.52    115.42 o 
  -3  12   1      911.80      927.50     29.60 o 
  -2  12   1      496.91      505.34     57.47 o 
  -1  12   1     1814.35     1982.52     43.27 o 
   0  12   1       72.08       75.74     13.47 o 
   1  12   1       79.23      112.50     43.11 o 
   2  12   1      167.86      233.62     19.30 o 
   3  12   1     1604.77     1584.52    156.45 o 
   4  12   1       32.44       44.84     12.82 o 
   5  12   1       36.53       47.30     10.97 o 
   6  12   1      353.44      395.73     56.23 o 
   7  12   1      114.90      134.17     16.35 o 
   8  12   1      205.89      247.28     41.23 o 
   9  12   1      205.69      221.84     77.10 o 
  10  12   1      201.07      210.60     21.29 o 
 -10  13   1       43.56       70.86     42.39 o 
  -9  13   1        0.35       15.61     45.84 o 
  -8  13   1       76.97       75.81     25.99 o 
  -7  13   1     2217.10     2406.08    146.21 o 
  -6  13   1     1066.37     1031.10     53.28 o 
  -5  13   1      407.99      459.27     18.45 o 
  -4  13   1     1369.05     1545.04     64.68 o 
  -3  13   1     1041.19     1112.03     87.67 o 
  -2  13   1      337.04      343.36     32.79 o 
  -1  13   1      273.04      339.36     47.09 o 
   0  13   1     1847.47     2064.89    127.04 o 
   1  13   1      111.27      105.24     49.43 o 
   2  13   1       41.07       36.45     17.04 o 
   3  13   1       13.74       47.18     26.71 o 
   4  13   1       25.05       51.08     37.97 o 
   5  13   1        6.07       40.25     46.34 o 
   6  13   1        6.03       21.70     44.12 o 
   7  13   1        4.87       11.43     23.72 o 
   8  13   1        7.40       36.91    115.09 o 
   9  13   1      410.71      382.20     31.93 o 
  -9  14   1      973.13      906.38     38.51 o 
  -8  14   1       70.37       75.08     15.65 o 
  -7  14   1       23.28       55.41     91.60 o 
  -6  14   1     1216.35     1119.98     63.00 o 
  -5  14   1     1651.16     1573.49    146.21 o 
  -4  14   1        9.09       11.63     18.29 o 
  -3  14   1     2214.57     2650.75     89.12 o 
  -2  14   1      225.41      268.35     27.10 o 
  -1  14   1     1707.82     1709.42    175.34 o 
   0  14   1      547.03      548.30     40.74 o 
   1  14   1       35.16       41.63     45.19 o 
   2  14   1       75.85      108.22     31.12 o 
   3  14   1      184.73      220.41     26.56 o 
   4  14   1      312.30      408.83     45.81 o 
   5  14   1       12.24       18.26     11.85 o 
   6  14   1        0.99        9.85      5.16 o 
   7  14   1      224.59      247.87     29.10 o 
   8  14   1      365.57      450.11     91.26 o 
   9  14   1      119.13      126.38     83.86 o 
  -9  15   1        4.69       18.53     53.86 o 
  -8  15   1      147.10      253.94     62.74 o 
  -7  15   1     2066.65     2101.05    107.40 o 
  -6  15   1      586.06      591.21     78.10 o 
  -5  15   1       92.72       83.00     44.41 o 
  -4  15   1      285.45      326.19     43.83 o 
  -3  15   1     1884.49     1985.48     82.25 o 
  -2  15   1      922.68      895.78     32.43 o 
  -1  15   1       73.26      115.40     33.39 o 
   0  15   1     1881.69     1776.82    130.94 o 
   1  15   1       52.02       41.47     17.76 o 
   2  15   1       99.80       90.78     18.17 o 
   3  15   1      716.89      684.49     26.73 o 
   4  15   1      257.83      274.64     81.38 o 
   5  15   1       87.88      244.60     88.00 o 
   6  15   1        6.35       16.32     77.14 o 
   7  15   1      469.90      438.34     78.90 o 
   8  15   1        6.11       29.57     18.59 o 
   9  15   1      384.96      332.23     47.03 o 
  -9  16   1      676.68      673.72     69.96 o 
  -8  16   1       66.73       87.40     71.00 o 
  -7  16   1      266.61      297.34     70.29 o 
  -6  16   1      320.21      364.19     52.04 o 
  -5  16   1     1418.01     1673.98     93.61 o 
  -4  16   1      566.02      605.07     44.14 o 
  -3  16   1      763.48      701.32     17.98 o 
  -2  16   1       65.90       62.66      5.99 o 
  -1  16   1      952.00      865.58     85.89 o 
   0  16   1       11.47       21.59     11.93 o 
   1  16   1      828.34      746.17      6.73 o 
   2  16   1        2.12       12.53     17.94 o 
   3  16   1       84.99      118.47     32.05 o 
   4  16   1      621.83      575.12     18.53 o 
   5  16   1      140.94      153.32     43.90 o 
   6  16   1      292.73      254.40     20.35 o 
   7  16   1      503.58      418.07     33.50 o 
   8  16   1       95.96      138.22     88.53 o 
  -8  17   1      172.07      219.51     77.69 o 
  -7  17   1     1055.42      861.89     22.23 o 
  -6  17   1      175.24      277.74     55.19 o 
  -5  17   1       30.73       46.85     75.85 o 
  -4  17   1      872.00      911.94     80.48 o 
  -3  17   1     1478.52     1437.91    119.28 o 
  -2  17   1      152.63      158.11     88.92 o 
  -1  17   1      327.41      291.18     22.95 o 
   0  17   1     1380.25     1302.44    164.40 o 
   1  17   1      182.03      294.85     56.04 o 
   2  17   1      328.62      401.74     28.76 o 
   3  17   1      112.44      119.61     23.33 o 
   4  17   1      182.49      296.84     49.87 o 
   5  17   1       61.60       73.17     53.68 o 
   6  17   1      437.83      472.97     44.77 o 
   7  17   1      366.38      376.12     42.58 o 
   8  17   1        0.80       53.78     78.88 o 
  -8  18   1       33.51       47.30     93.73 o 
  -7  18   1       22.30       64.63    109.91 o 
  -6  18   1       13.50       21.35     72.34 o 
  -5  18   1      424.83      485.75     49.11 o 
  -4  18   1      142.91      208.88     99.05 o 
  -3  18   1      234.54      235.71     26.01 o 
  -2  18   1      446.86      495.38     53.54 o 
  -1  18   1       98.41      245.82     57.00 o 
   0  18   1        4.22       39.71     20.32 o 
   1  18   1     1695.49     1697.59    109.62 o 
   2  18   1      774.45      677.91     33.94 o 
   3  18   1       94.53      139.42     65.87 o 
   4  18   1      714.47      675.27     26.21 o 
   5  18   1      307.05      396.99     88.77 o 
   6  18   1      291.37      449.09    108.01 o 
   7  18   1        5.10        8.78     19.15 o 
  -7  19   1      228.93      269.56     98.99 o 
  -6  19   1      385.04      470.33     64.14 o 
  -5  19   1       32.93       28.18     78.67 o 
  -4  19   1      151.86      183.75     41.64 o 
  -3  19   1      132.14      141.46     20.35 o 
  -2  19   1      307.10      386.02     75.07 o 
  -1  19   1        4.23       61.46     92.36 o 
   0  19   1      399.08      431.97     19.46 o 
   1  19   1      138.53      140.38     15.75 o 
   2  19   1      862.48      839.11     53.14 o 
   3  19   1      364.20      465.06     55.24 o 
   4  19   1      105.35      211.89     92.42 o 
   5  19   1       47.91       77.18    114.65 o 
   6  19   1      760.85      692.08     47.50 o 
   7  19   1      283.21      324.52     51.41 o 
  -6  20   1      336.77      324.00     58.55 o 
  -5  20   1       59.80       97.25     85.73 o 
  -4  20   1      271.82      328.86     64.52 o 
  -3  20   1      601.38      669.43    105.68 o 
  -2  20   1      600.99      589.69     46.34 o 
  -1  20   1        0.15        2.64     12.92 o 
   0  20   1      341.38      278.65     29.14 o 
   1  20   1      198.65      200.35     30.63 o 
   2  20   1     1127.91     1204.75     74.24 o 
   3  20   1      179.92      203.79    110.27 o 
   4  20   1      511.33      583.45     82.47 o 
   5  20   1        0.45       34.01    119.26 o 
   6  20   1      179.34      135.30     75.45 o 
  -6  21   1       71.28      149.81     91.88 o 
  -5  21   1       75.97       78.75     31.82 o 
  -4  21   1        4.74       58.35     67.26 o 
  -3  21   1        7.11       14.66    101.90 o 
  -2  21   1      669.79      632.79     45.55 o 
  -1  21   1       42.03       54.80     26.30 o 
   0  21   1      135.34      211.51     43.06 o 
   1  21   1      137.24      136.70     53.95 o 
   2  21   1      943.37      979.32    145.90 o 
   3  21   1       24.46       31.99     43.81 o 
   4  21   1       53.34       74.89     78.81 o 
   5  21   1        0.42       41.97     86.25 o 
  -5  22   1       10.11       19.73     46.13 o 
  -4  22   1       12.52       24.88     36.11 o 
  -3  22   1      223.95      269.72     47.90 o 
  -2  22   1      448.67      476.12     46.95 o 
  -1  22   1       98.15      205.31     77.40 o 
   0  22   1      376.82      417.14    102.24 o 
   1  22   1       45.34       68.88     29.43 o 
   2  22   1      524.94      646.20    151.53 o 
   3  22   1      139.44      169.69     10.02 o 
   4  22   1      216.19      242.58     38.95 o 
  -3  23   1       17.76       33.27     29.95 o 
  -2  23   1      307.43      394.96     79.37 o 
  -1  23   1      303.58      430.20     77.69 o 
   0  23   1       61.20      112.08    172.82 o 
   2  23   1      193.84      362.55    139.01 o 
   3  23   1        9.62       11.27     10.64 o 
  -1  24   1      195.55      183.47     20.66 o 
 -12   0   2        8.75       38.20     36.94 o 
 -10   0   2       77.40      195.81     52.85 o 
  -8   0   2      467.38      410.07     10.73 o 
  -6   0   2      262.85      328.72     41.63 o 
  -4   0   2      433.72      481.95     40.90 o 
  -2   0   2       10.22       29.80     11.22 o 
   0   0   2     5371.74     5272.95     29.43 o 
   2   0   2    21541.97    21339.75     65.12 o 
   4   0   2     2090.33     2514.68    102.69 o 
   6   0   2     6238.73     6051.90    120.85 o 
   8   0   2     1204.04     1703.17    181.59 o 
  10   0   2       83.91       75.77      6.89 o 
 -12   1   2      377.77      417.59     58.07 o 
 -11   1   2       26.65       50.58     27.47 o 
 -10   1   2     2076.86     2032.90    135.74 o 
  -9   1   2       69.53       68.16      9.79 o 
  -8   1   2       42.27       98.62     49.62 o 
  -7   1   2      376.11      422.03     34.55 o 
  -6   1   2     5972.78     5695.30     85.08 o 
  -5   1   2      108.73      108.49     13.58 o 
  -4   1   2      352.79      400.03     25.29 o 
  -3   1   2      310.25      419.22     34.42 o 
  -2   1   2     1991.83     1869.22     27.27 o 
  -1   1   2     3825.49     3741.92    191.29 o 
   0   1   2    15293.12    14787.83     96.77 o 
   1   1   2     9713.10    10052.44    112.71 o 
   2   1   2       11.35       43.13     57.00 o 
   3   1   2      858.89      872.72    152.78 o 
   4   1   2    41483.72    39039.81     60.74 o 
   5   1   2      391.48      509.59    110.24 o 
   6   1   2      506.27      480.86     18.49 o 
   7   1   2        1.61        6.62     22.70 o 
   8   1   2     8612.55     7924.01     85.65 o 
   9   1   2        5.64       10.35     13.03 o 
  10   1   2      356.27      432.05     60.22 o 
  11   1   2       29.01       32.51      3.13 o 
 -12   2   2        3.66        1.88     43.83 o 
 -11   2   2       62.17       73.87     71.93 o 
 -10   2   2     1002.26     1016.53     46.50 o 
  -9   2   2        1.84       17.81     22.20 o 
  -8   2   2       26.82       33.94     16.08 o 
  -7   2   2      944.22     1109.78    105.09 o 
  -6   2   2      766.27      868.87     74.99 o 
  -5   2   2     1959.57     2038.45     49.39 o 
  -4   2   2      286.01      373.34     29.80 o 
  -3   2   2     7678.64     7437.72     83.43 o 
  -2   2   2       14.58       16.38     16.88 o 
  -1   2   2     3225.85     3198.34     61.87 o 
   0   2   2    11794.58    11372.02    342.50 o 
   1   2   2      846.77      847.45     19.65 o 
   2   2   2      254.87      400.61     62.59 o 
   3   2   2     6115.43     6060.27     46.64 o 
   4   2   2      535.78      648.63    133.29 o 
   5   2   2      624.13      728.21     54.86 o 
   6   2   2     4309.66     3953.64     32.88 o 
   7   2   2      303.17      327.14     88.84 o 
   8   2   2      478.07      471.64     48.84 o 
   9   2   2        6.80        7.35     20.98 o 
  10   2   2      346.43      374.45     32.76 o 
  11   2   2      131.89      128.63     97.37 o 
 -11   3   2        4.71       11.91     20.42 o 
 -10   3   2      636.53      666.49     47.05 o 
  -9   3   2       91.63      123.69     28.59 o 
  -8   3   2      147.04      170.04     31.71 o 
  -7   3   2       15.30       19.44      7.42 o 
  -6   3   2     2693.20     2525.55    219.65 o 
  -5   3   2     2365.48     2282.86    108.37 o 
  -4   3   2      469.38      488.54     23.44 o 
  -3   3   2     1211.26     1213.74     30.68 o 
  -2   3   2      341.12      438.83     52.22 o 
  -1   3   2     5271.09     5016.00     43.65 o 
   0   3   2      264.49      321.04     64.82 o 
   1   3   2      521.76      612.58     45.04 o 
   2   3   2       37.14       63.52     17.86 o 
   3   3   2     4669.09     4587.15    135.82 o 
   4   3   2    15193.67    14173.57     72.99 o 
   5   3   2      489.58      586.08     85.34 o 
   6   3   2       52.80       88.98     11.74 o 
   7   3   2      460.47      481.08     29.77 o 
   8   3   2     2340.28     2509.45     64.17 o 
   9   3   2        3.07       24.02     26.76 o 
  10   3   2      553.55      504.71     71.70 o 
  11   3   2       13.61       43.71     99.97 o 
 -11   4   2       14.04       56.35     74.51 o 
 -10   4   2      820.26      794.43     44.92 o 
  -9   4   2     1215.88     1365.12    117.57 o 
  -8   4   2      506.86      458.73     20.16 o 
  -7   4   2     1201.70     1174.25     37.71 o 
  -6   4   2      140.79      178.39     26.88 o 
  -5   4   2    12297.58    12615.54    109.78 o 
  -4   4   2      432.33      436.81     41.28 o 
  -3   4   2      166.55      280.54     50.40 o 
  -2   4   2     6217.39     6086.63    100.06 o 
  -1   4   2    13480.36    12937.62    334.11 o 
   0   4   2     2649.58     2916.35     40.82 o 
   1   4   2      396.55      428.91     39.20 o 
   2   4   2     1931.25     1837.74     23.04 o 
   3   4   2     8144.01     7797.02    110.69 o 
   4   4   2      164.03      231.76     65.03 o 
   5   4   2        3.75       29.01     33.34 o 
   6   4   2     1956.77     2061.74     36.26 o 
   7   4   2     2177.58     2346.74     72.96 o 
   8   4   2       36.19       60.67     73.77 o 
   9   4   2      330.71      421.79     38.76 o 
  10   4   2      333.26      430.83     76.57 o 
  11   4   2      496.56      444.68     48.84 o 
 -11   5   2      202.46      360.67    156.54 o 
 -10   5   2      229.77      312.68     42.89 o 
  -9   5   2      290.63      275.19     29.90 o 
  -8   5   2        2.54        4.95     14.82 o 
  -7   5   2      669.47      703.81     55.67 o 
  -6   5   2     1073.77     1240.44     77.02 o 
  -5   5   2      273.53      389.96     68.55 o 
  -4   5   2       20.00       44.65     32.25 o 
  -3   5   2      161.80      241.92     19.80 o 
  -2   5   2     2541.77     2334.26     28.58 o 
  -1   5   2     5390.34     5274.28    170.79 o 
   0   5   2       57.44      193.62     33.02 o 
   1   5   2      283.24      288.83     18.84 o 
   2   5   2     3791.71     3920.81     31.10 o 
   3   5   2      718.50      758.17     95.69 o 
   4   5   2     3744.02     3913.36     66.80 o 
   5   5   2      190.83      294.17     75.58 o 
   6   5   2       49.83       50.21     10.16 o 
   7   5   2       39.42       46.44     43.32 o 
   8   5   2      179.44      272.76     53.87 o 
   9   5   2      561.54      489.84     27.11 o 
  10   5   2      394.56      509.17     83.29 o 
  11   5   2       12.03       53.88    126.82 o 
 -11   6   2       28.83       66.37     56.35 o 
 -10   6   2      123.12      138.46    105.52 o 
  -9   6   2     1845.28     2102.80     64.96 o 
  -8   6   2     1806.76     1755.46    175.17 o 
  -7   6   2      371.26      470.51     63.04 o 
  -6   6   2      149.01      288.08     55.88 o 
  -5   6   2     3760.71     3407.37     36.51 o 
  -4   6   2      592.65      613.38     37.98 o 
  -3   6   2       22.85       52.24     19.66 o 
  -2   6   2     1391.53     1342.15      7.56 o 
  -1   6   2     5341.26     5375.22     58.16 o 
   0   6   2     2743.38     2762.16     48.42 o 
   1   6   2       29.16       43.92      6.56 o 
   2   6   2     2281.58     2185.32     51.33 o 
   3   6   2     1649.39     1676.02     54.02 o 
   4   6   2     1233.12     1421.52     71.46 o 
   5   6   2      735.78      784.70     76.92 o 
   6   6   2      699.81      686.89     25.09 o 
   7   6   2     3133.01     3182.73     85.58 o 
   8   6   2        8.81       28.07     28.20 o 
   9   6   2      679.77      701.14     68.72 o 
  10   6   2      260.31      286.53     42.42 o 
  11   6   2      668.69      597.28     39.16 o 
 -11   7   2      150.73      269.50     95.29 o 
 -10   7   2       40.00       36.19     21.75 o 
  -9   7   2      211.65      236.90     30.60 o 
  -8   7   2      270.84      348.32     85.58 o 
  -7   7   2      502.71      477.13     28.93 o 
  -6   7   2      150.06      194.29     31.35 o 
  -5   7   2      410.73      468.79     31.45 o 
  -4   7   2       58.01       71.52     22.31 o 
  -3   7   2     4043.97     3732.15     67.32 o 
  -2   7   2    12740.31    12267.60    378.09 o 
  -1   7   2     9517.50     9292.55    268.11 o 
   0   7   2      115.97      175.36     28.11 o 
   1   7   2     2420.22     2665.38     38.22 o 
   2   7   2     1026.81     1124.39     48.71 o 
   3   7   2     2066.84     2182.34     77.61 o 
   4   7   2       15.78       31.48     10.53 o 
   5   7   2     1132.71     1345.42    101.93 o 
   6   7   2       25.12       33.25     34.89 o 
   7   7   2        7.11        4.31     22.58 o 
   8   7   2      482.16      457.16     34.13 o 
   9   7   2      323.46      391.17     67.61 o 
  10   7   2      422.56      527.42     93.01 o 
  11   7   2        4.92        4.48     10.96 o 
 -11   8   2       31.14       43.35     79.10 o 
 -10   8   2       41.28       44.39     36.52 o 
  -9   8   2     1062.23     1154.63    180.34 o 
  -8   8   2     1341.52     1539.91     55.42 o 
  -7   8   2      535.66      491.52     27.01 o 
  -6   8   2      412.94      392.70     36.17 o 
  -5   8   2     3630.39     3645.11     53.48 o 
  -4   8   2       22.42       42.45     15.91 o 
  -3   8   2     4245.08     4179.48    106.00 o 
  -2   8   2      248.45      309.47     15.39 o 
  -1   8   2     9507.73     9895.03    389.57 o 
   0   8   2     8008.76     7670.56     55.49 o 
   1   8   2     1561.70     1529.50     32.24 o 
   2   8   2     2237.38     2301.98     32.81 o 
   3   8   2     3319.76     3176.57     47.35 o 
   4   8   2      955.33     1198.47     71.31 o 
   5   8   2     1241.13     1293.07     90.02 o 
   6   8   2       17.70       33.12     33.43 o 
   7   8   2      652.21      636.41     26.51 o 
   8   8   2      127.50      152.01     58.93 o 
   9   8   2      981.06      944.18     76.52 o 
  10   8   2       48.93       54.89     15.20 o 
 -11   9   2       51.86       52.05     77.17 o 
 -10   9   2        0.33       26.29     36.52 o 
  -9   9   2        4.46        9.12     33.22 o 
  -8   9   2      710.02      654.45     38.20 o 
  -7   9   2     1628.99     1563.17    113.96 o 
  -6   9   2       35.02       58.63     50.80 o 
  -5   9   2      746.22      667.67     25.84 o 
  -4   9   2     4008.11     3875.95     44.20 o 
  -3   9   2     5574.22     5603.55     68.20 o 
  -2   9   2     6917.57     6534.24     53.16 o 
  -1   9   2     4135.56     3800.59     66.23 o 
   0   9   2     5479.40     5500.73     47.49 o 
   1   9   2    10361.79     9643.62    856.52 o 
   2   9   2     4214.65     3961.09     45.55 o 
   3   9   2      555.94      581.59     26.25 o 
   4   9   2     1486.76     1478.15     62.63 o 
   5   9   2      420.55      443.42     41.87 o 
   6   9   2      261.47      308.89     56.91 o 
   7   9   2       66.46       57.17     10.79 o 
   8   9   2      988.26      937.97     40.01 o 
   9   9   2      325.36      389.10     32.56 o 
  10   9   2      305.82      279.67     22.31 o 
 -10  10   2        2.14       58.89     21.29 o 
  -9  10   2      217.28      292.31     46.06 o 
  -8  10   2     1189.78     1072.68     11.58 o 
  -7  10   2        6.34        3.42     46.18 o 
  -6  10   2      754.42      870.63     89.39 o 
  -5  10   2      446.65      449.17     35.18 o 
  -4  10   2       50.54       52.54     18.81 o 
  -3  10   2      732.65      793.18     35.57 o 
  -2  10   2     2694.07     2722.66    167.90 o 
  -1  10   2     1140.79     1350.21     98.82 o 
   0  10   2      686.97      713.13     40.42 o 
   1  10   2       96.58      121.19     17.24 o 
   2  10   2      758.91      797.61     32.30 o 
   3  10   2      684.08      666.22     36.16 o 
   4  10   2     2037.70     1918.57     61.19 o 
   5  10   2       35.21      151.41     43.24 o 
   6  10   2       74.58       97.63     10.19 o 
   7  10   2       31.69       45.37     10.99 o 
   8  10   2      112.74      145.92     48.25 o 
   9  10   2       33.69       35.29     39.65 o 
  10  10   2       14.96       15.56     21.44 o 
 -10  11   2       30.35       29.39     28.96 o 
  -9  11   2       29.86       39.45     39.34 o 
  -8  11   2      280.76      236.08     37.88 o 
  -7  11   2     1393.85     1367.47     47.61 o 
  -6  11   2      190.21      231.43     16.20 o 
  -5  11   2      112.98      163.97     96.13 o 
  -4  11   2     6226.85     5874.83     51.52 o 
  -3  11   2      956.85     1154.49    103.21 o 
  -2  11   2     1114.75     1060.23     48.73 o 
  -1  11   2      369.02      425.35     65.44 o 
   0  11   2     6592.75     6413.44     92.30 o 
   1  11   2     5904.07     5628.90     47.57 o 
   2  11   2     2451.69     2434.76    169.12 o 
   3  11   2      659.09      652.54     34.05 o 
   4  11   2     4884.93     4705.55     54.28 o 
   5  11   2     2512.21     2492.70     77.93 o 
   6  11   2       26.76       27.08     15.77 o 
   7  11   2      130.46      136.20     36.67 o 
   8  11   2      407.03      415.03     50.71 o 
   9  11   2      196.23      213.49     64.86 o 
  10  11   2       87.51      100.35     17.17 o 
 -10  12   2      228.29      278.05     60.11 o 
  -9  12   2        9.92       12.83     26.27 o 
  -8  12   2        1.11       47.70     50.81 o 
  -7  12   2       31.32       69.19    113.10 o 
  -6  12   2     2093.53     1998.91    124.29 o 
  -5  12   2      666.18      654.42     40.95 o 
  -4  12   2      336.84      396.82     51.26 o 
  -3  12   2       25.00       64.66     55.33 o 
  -2  12   2     3118.94     2978.22     66.02 o 
  -1  12   2       21.40       42.96     31.42 o 
   0  12   2     2698.36     2458.42    155.88 o 
   1  12   2      624.49      640.09     28.52 o 
   2  12   2     1595.80     1592.67     28.54 o 
   3  12   2      211.73      249.73     40.64 o 
   4  12   2      764.55      802.08     28.56 o 
   5  12   2       26.25       30.36      6.90 o 
   6  12   2      147.78      139.55     35.29 o 
   7  12   2      853.04      762.77     23.74 o 
   8  12   2       59.27       68.38     15.32 o 
   9  12   2        5.74       31.96     36.17 o 
  10  12   2      191.57      181.44     29.74 o 
 -10  13   2       37.64       47.32     65.08 o 
  -9  13   2        1.32        3.19      5.63 o 
  -8  13   2      833.43      733.05     59.49 o 
  -7  13   2      250.53      296.13     55.42 o 
  -6  13   2       85.18      179.89     38.24 o 
  -5  13   2       35.61       59.06     37.82 o 
  -4  13   2     3037.35     3299.90     74.17 o 
  -3  13   2     2101.63     2159.49     76.93 o 
  -2  13   2     1653.95     1686.84     41.58 o 
  -1  13   2       42.44       54.76     18.36 o 
   0  13   2     6729.60     6116.89    136.15 o 
   1  13   2     1073.28      953.70     26.71 o 
   2  13   2     1169.68     1151.04     50.66 o 
   3  13   2       35.51       48.56      9.12 o 
   4  13   2      301.16      421.47     67.72 o 
   5  13   2      412.80      405.90     31.95 o 
   6  13   2      165.40      206.59     53.61 o 
   7  13   2      758.26      684.20     19.68 o 
   8  13   2      218.20      245.63     50.29 o 
   9  13   2       76.05      114.46     98.55 o 
  -9  14   2      381.76      478.74    112.47 o 
  -8  14   2       29.03       50.95     43.83 o 
  -7  14   2       57.26       65.00     12.08 o 
  -6  14   2     2988.91     3055.80     87.34 o 
  -5  14   2       78.79      102.81     82.00 o 
  -4  14   2      304.12      394.48     99.18 o 
  -3  14   2       74.45      113.96     79.37 o 
  -2  14   2     2715.82     2576.74     63.36 o 
  -1  14   2      156.13      170.71     15.97 o 
   0  14   2     3016.02     2968.99    101.13 o 
   1  14   2      689.02      717.36     52.89 o 
   2  14   2      724.34      610.10     42.60 o 
   3  14   2      103.90      131.48     32.92 o 
   4  14   2     1302.65     1194.15    114.13 o 
   5  14   2      223.66      300.75     51.99 o 
   6  14   2       33.48       58.78     20.53 o 
   7  14   2      489.39      464.65     39.77 o 
   8  14   2       11.16       29.01     45.78 o 
   9  14   2       17.53       16.99     28.34 o 
  -9  15   2      164.42      193.67     53.54 o 
  -8  15   2      572.49      554.47     14.61 o 
  -7  15   2       29.08       71.69     84.56 o 
  -6  15   2       80.57      163.27     41.63 o 
  -5  15   2      138.49      215.13     50.86 o 
  -4  15   2     1193.48     1055.19    258.29 o 
  -3  15   2        0.47       19.19     33.12 o 
  -2  15   2      301.24      376.30     55.63 o 
  -1  15   2       19.58       30.00     13.38 o 
   0  15   2     2713.88     2340.64     23.76 o 
   1  15   2       31.25       50.09     36.30 o 
   2  15   2       85.69      101.50     44.79 o 
   3  15   2      116.61      124.81     12.96 o 
   4  15   2      361.08      388.99     24.49 o 
   5  15   2      202.30      212.53     35.20 o 
   6  15   2        1.86       32.22     37.39 o 
   7  15   2       11.46       16.27     16.38 o 
   8  15   2        6.72       63.92    114.55 o 
   9  15   2        2.13       14.52     27.24 o 
  -9  16   2      475.35      416.29     34.13 o 
  -8  16   2       46.62      127.74     36.17 o 
  -7  16   2       79.96       74.08     17.92 o 
  -6  16   2     1619.40     1766.80    112.05 o 
  -5  16   2      196.02      344.67     81.24 o 
  -4  16   2      515.33      458.86      9.08 o 
  -3  16   2       71.48       61.72     81.90 o 
  -2  16   2     6734.52     6239.68     79.52 o 
  -1  16   2      161.81      229.05     47.38 o 
   0  16   2      348.00      354.15     31.26 o 
   1  16   2      227.35      199.31     73.51 o 
   2  16   2      416.36      460.62     38.30 o 
   3  16   2       93.68      201.73     53.72 o 
   4  16   2        4.51       23.69     46.24 o 
   5  16   2      599.65      539.00     15.08 o 
   6  16   2      117.04      144.77     31.18 o 
   7  16   2      320.23      329.11     42.89 o 
   8  16   2       76.70       76.63     11.90 o 
  -8  17   2       89.44       84.24     51.35 o 
  -7  17   2      244.09      333.49     52.74 o 
  -6  17   2      245.48      248.85     28.03 o 
  -5  17   2       51.47       68.94     26.86 o 
  -4  17   2      628.73      634.38     18.16 o 
  -3  17   2      463.11      437.25     28.18 o 
  -2  17   2      394.40      445.18     52.91 o 
  -1  17   2      443.13      506.40     62.96 o 
   0  17   2      635.70      609.19     44.94 o 
   1  17   2      172.84      169.17     28.62 o 
   2  17   2       45.87       44.51      7.08 o 
   3  17   2      130.60      185.14     41.47 o 
   4  17   2       81.43       82.54     32.17 o 
   5  17   2      314.64      271.66     49.37 o 
   6  17   2       56.08       67.70     51.69 o 
   7  17   2       15.74       39.96    109.61 o 
   8  17   2       34.87       40.38     29.74 o 
  -8  18   2        7.55       11.90     64.48 o 
  -7  18   2        2.17       43.60    108.92 o 
  -6  18   2      956.91      811.99     58.93 o 
  -5  18   2      245.13      301.62     47.54 o 
  -4  18   2      161.38      266.81     98.35 o 
  -3  18   2       15.85       21.02     93.37 o 
  -2  18   2     2780.93     2803.04    100.50 o 
  -1  18   2      206.80      304.00     51.51 o 
   0  18   2      733.56      722.86     44.14 o 
   1  18   2      914.91      851.15     17.03 o 
   2  18   2      528.90      501.64     18.51 o 
   3  18   2      463.17      477.27     38.90 o 
   4  18   2      330.71      349.03     22.29 o 
   5  18   2      230.11      241.30     21.01 o 
   6  18   2        1.35       49.18     59.72 o 
   7  18   2      425.75      449.60     54.88 o 
  -7  19   2      812.48      768.03     82.24 o 
  -6  19   2       78.34      115.15     59.25 o 
  -5  19   2        3.07       13.16     82.67 o 
  -4  19   2      130.90      231.37    117.18 o 
  -3  19   2     2096.28     2084.29     56.19 o 
  -2  19   2        7.77        5.10     15.60 o 
  -1  19   2      441.87      419.54      9.71 o 
   0  19   2       42.26       47.61      9.00 o 
   1  19   2     1443.83     1347.33     34.05 o 
   2  19   2      159.35      161.99     22.83 o 
   3  19   2      509.33      501.34     31.93 o 
   4  19   2      172.63      258.56     66.82 o 
   5  19   2      635.55      689.66     68.44 o 
   6  19   2       49.73       80.38     51.09 o 
   7  19   2      179.35      258.79     49.78 o 
  -6  20   2      389.13      489.39     66.52 o 
  -5  20   2       46.94       93.25     67.83 o 
  -4  20   2      163.45      163.24     30.06 o 
  -3  20   2       47.80       95.66     64.60 o 
  -2  20   2      156.48      163.65     99.72 o 
  -1  20   2      177.26      230.58     69.50 o 
   0  20   2      959.03      892.88     39.22 o 
   1  20   2      140.68      162.09     25.37 o 
   2  20   2       14.26       39.57     77.97 o 
   3  20   2      448.61      553.80     80.54 o 
   4  20   2      207.26      202.72     89.40 o 
   5  20   2       49.17       67.54     39.76 o 
   6  20   2        2.22       20.93     65.62 o 
  -6  21   2       27.65       50.79     11.27 o 
  -5  21   2        1.11       27.52     55.51 o 
  -4  21   2        4.97       19.90     37.56 o 
  -3  21   2      375.09      529.37    119.20 o 
  -2  21   2       15.87       17.13     44.80 o 
  -1  21   2       96.64      144.97     33.21 o 
   0  21   2      117.53      317.61    108.02 o 
   1  21   2     1082.90     1034.40    102.13 o 
   2  21   2       12.25       26.15     33.75 o 
   3  21   2      426.30      518.47    174.70 o 
   4  21   2       48.16       73.58     86.67 o 
   5  21   2      977.42      887.43     28.92 o 
  -5  22   2        4.47        6.76     18.78 o 
  -4  22   2       42.22       87.51     71.56 o 
  -3  22   2        6.54        8.20     47.66 o 
  -2  22   2       25.37       29.42     33.19 o 
  -1  22   2        1.97       60.18     59.90 o 
   0  22   2        0.80        5.63    102.94 o 
   1  22   2       77.65      117.48     78.53 o 
   2  22   2      136.02      130.24     61.36 o 
   3  22   2       35.53       43.21     54.48 o 
   4  22   2       16.72       16.28    167.19 o 
  -3  23   2      153.17      123.92     77.02 o 
  -2  23   2       82.73       83.00     25.46 o 
  -1  23   2        1.16       52.50     59.58 o 
   0  23   2      154.48      231.08     41.05 o 
   2  23   2       58.49      131.49    174.70 o 
   3  23   2      270.34      236.06     24.42 o 
  -1  24   2       51.34      115.76     71.39 o 
   0  24   2        6.22       15.03    173.45 o 
 -11   0   3      939.65      910.22     64.09 o 
  -9   0   3     1585.61     1799.01    148.40 o 
  -7   0   3     3156.73     3031.55     50.56 o 
  -5   0   3     2418.21     2368.70     47.10 o 
  -3   0   3      526.09      560.18     40.66 o 
  -1   0   3      661.75      648.49     20.35 o 
   1   0   3      188.10      254.22    137.13 o 
   3   0   3     5079.31     5096.99     93.92 o 
   5   0   3     1133.24     1231.67     51.97 o 
   7   0   3     1749.08     2031.91    143.39 o 
   9   0   3     1375.19     1341.87    150.28 o 
  11   0   3      508.41      473.38      8.14 o 
 -12   1   3       11.99       22.26     69.12 o 
 -11   1   3      207.17      225.74     30.55 o 
 -10   1   3        1.74        5.50     26.57 o 
  -9   1   3     2823.64     2840.12     62.05 o 
  -8   1   3      143.56      130.89     28.05 o 
  -7   1   3      889.28      931.13     28.37 o 
  -6   1   3      265.76      289.12     34.54 o 
  -5   1   3     2582.30     2429.00     43.84 o 
  -4   1   3       33.10       57.00     14.05 o 
  -3   1   3     1568.58     1785.72     93.31 o 
  -2   1   3     8286.71     7940.41     82.89 o 
  -1   1   3     5796.95     5723.48     61.46 o 
   0   1   3     3592.52     3336.53    227.30 o 
   1   1   3     7817.48     7714.00     56.15 o 
   2   1   3     5738.86     5848.89     61.50 o 
   3   1   3     8412.11     7918.78     40.48 o 
   4   1   3     2799.11     2694.26    108.84 o 
   5   1   3       86.75      113.76     25.50 o 
   6   1   3       63.41       96.82     57.76 o 
   7   1   3     6512.56     6164.02    103.93 o 
   8   1   3       62.33       87.91     32.88 o 
   9   1   3        7.33       41.38     95.85 o 
  10   1   3       30.43       66.82     42.49 o 
  11   1   3      974.81      901.40     44.47 o 
 -11   2   3      718.85      735.83     68.07 o 
 -10   2   3       32.95       90.46     63.93 o 
  -9   2   3      979.65      899.62     94.50 o 
  -8   2   3      507.53      538.68     26.94 o 
  -7   2   3     1847.66     1713.27     54.52 o 
  -6   2   3      749.25      747.39     23.33 o 
  -5   2   3    10011.04     9418.73    239.06 o 
  -4   2   3      663.18      708.62     26.35 o 
  -3   2   3     1037.54     1155.87    104.82 o 
  -2   2   3      302.08      326.03     32.05 o 
  -1   2   3     2275.69     2208.01     37.29 o 
   0   2   3     1627.68     1905.31     70.59 o 
   1   2   3    14569.06    15195.47    218.53 o 
   2   2   3     5300.38     5188.75     79.58 o 
   3   2   3     1657.09     1798.06    202.56 o 
   4   2   3       75.64       72.01      8.35 o 
   5   2   3      364.01      361.69     35.63 o 
   6   2   3      103.74      128.45      9.08 o 
   7   2   3      993.27      939.02    170.94 o 
   8   2   3        1.91        5.93     45.21 o 
   9   2   3      771.13      774.05     44.33 o 
  10   2   3       98.14      107.43     36.16 o 
  11   2   3      639.51      562.36     66.32 o 
 -11   3   3      248.73      266.98     58.88 o 
 -10   3   3        0.03        0.43      2.50 o 
  -9   3   3     1506.26     1350.70     72.24 o 
  -8   3   3        6.20       15.99     15.52 o 
  -7   3   3     1627.87     1936.58     43.15 o 
  -6   3   3      357.50      387.91     26.30 o 
  -5   3   3      516.78      574.19     35.76 o 
  -4   3   3       26.76       67.25     32.37 o 
  -3   3   3     6717.76     6198.98     17.74 o 
  -2   3   3      196.33      381.72     66.88 o 
  -1   3   3      532.91      499.77     22.27 o 
   0   3   3     2436.48     2318.21    102.00 o 
   1   3   3       20.12       36.84     62.00 o 
   2   3   3        2.14       50.98     41.60 o 
   3   3   3     2758.19     3003.71     86.78 o 
   4   3   3     9239.27     8502.36     62.89 o 
   5   3   3       14.21       18.18      8.41 o 
   6   3   3      315.37      388.55     42.89 o 
   7   3   3     2971.35     3190.17     76.12 o 
   8   3   3      135.13      159.68     34.77 o 
   9   3   3       54.73       50.92    117.19 o 
  10   3   3       76.73       73.32     12.84 o 
  11   3   3      645.84      690.81     82.67 o 
 -11   4   3      578.77      648.44     87.84 o 
 -10   4   3      676.17      584.94     39.53 o 
  -9   4   3     1431.57     1309.52     45.63 o 
  -8   4   3     1981.64     1767.77     88.32 o 
  -7   4   3      466.87      437.86     15.00 o 
  -6   4   3     5356.29     5096.82     67.55 o 
  -5   4   3    15718.65    15684.98    173.94 o 
  -4   4   3     4079.53     3632.50     21.52 o 
  -3   4   3      156.44      258.78     32.13 o 
  -2   4   3     4274.13     4432.90     93.57 o 
  -1   4   3      255.39      289.46     39.90 o 
   0   4   3    16243.78    15795.19    269.58 o 
   1   4   3        9.66      102.23     22.15 o 
   2   4   3     6619.53     6193.47    126.03 o 
   3   4   3        3.77       13.37      9.15 o 
   4   4   3     1883.87     2076.04     72.06 o 
   5   4   3      867.35      777.71    213.26 o 
   6   4   3      384.97      420.74     71.72 o 
   7   4   3      123.47      156.74     47.87 o 
   8   4   3      893.97      949.22     99.41 o 
   9   4   3     1162.41     1077.64     85.78 o 
  10   4   3       41.27       76.38     45.25 o 
  11   4   3      368.43      418.78     52.60 o 
 -11   5   3       13.97       45.08    101.44 o 
 -10   5   3        3.28       36.44     84.40 o 
  -9   5   3      242.08      252.18     59.97 o 
  -8   5   3      663.66      671.73     42.04 o 
  -7   5   3     1319.28     1305.30     36.04 o 
  -6   5   3      323.20      343.95     43.78 o 
  -5   5   3      149.69      137.96     27.68 o 
  -4   5   3     7698.28     7360.78     45.78 o 
  -3   5   3     4376.18     4554.73     54.86 o 
  -2   5   3     4474.02     4279.78    103.48 o 
  -1   5   3       38.67       53.54     23.72 o 
   0   5   3     9023.93     8950.56    125.28 o 
   1   5   3       50.86       76.42     23.96 o 
   2   5   3      106.42      212.44     50.65 o 
   3   5   3     1167.55     1328.40     80.55 o 
   4   5   3     2153.68     2265.23     90.03 o 
   5   5   3      738.11      802.10     59.77 o 
   6   5   3      164.06      208.33     66.25 o 
   7   5   3     1367.47     1734.35     57.43 o 
   8   5   3      685.50      652.27    109.29 o 
   9   5   3        7.28       10.18     22.54 o 
  10   5   3       26.82       25.26    106.56 o 
  11   5   3      126.50      104.81     15.97 o 
 -11   6   3      558.46      611.14    155.92 o 
 -10   6   3     1613.81     1506.33     56.43 o 
  -9   6   3        0.19       14.36     37.65 o 
  -8   6   3     1057.77     1314.64     40.23 o 
  -7   6   3      409.00      401.03     26.09 o 
  -6   6   3     3563.96     3429.16     54.96 o 
  -5   6   3       80.18      117.16     21.12 o 
  -4   6   3      238.42      278.01     31.31 o 
  -3   6   3      153.78      163.07     39.06 o 
  -2   6   3     8712.03     8225.90    215.64 o 
  -1   6   3      298.14      310.09     21.62 o 
   0   6   3     2369.54     2492.98     39.82 o 
   1   6   3      962.67      940.85     18.43 o 
   2   6   3      460.52      427.82     39.45 o 
   3   6   3     5157.07     4804.05     44.84 o 
   4   6   3     2097.10     2162.44     74.76 o 
   5   6   3     1736.65     1836.11    161.12 o 
   6   6   3      939.62      889.82     30.99 o 
   7   6   3     1670.76     1931.34     68.99 o 
   8   6   3      995.45     1122.87     53.77 o 
   9   6   3      504.97      486.41     64.18 o 
  10   6   3      235.41      191.98     14.40 o 
  11   6   3        2.11       10.06    120.70 o 
 -11   7   3       36.12       46.96     43.83 o 
 -10   7   3        0.01       14.13     91.48 o 
  -9   7   3      186.75      315.54     59.86 o 
  -8   7   3      415.32      406.52     34.47 o 
  -7   7   3        3.97        4.40      1.36 o 
  -6   7   3       83.33      105.53     25.54 o 
  -5   7   3      679.31      607.72     32.08 o 
  -4   7   3     1134.94     1314.05     50.11 o 
  -3   7   3       54.82       74.26     18.71 o 
  -2   7   3       42.27      101.71     51.32 o 
  -1   7   3     1308.19     1239.47     44.25 o 
   0   7   3    12586.53    11741.21    317.85 o 
   1   7   3       31.61       65.14     49.49 o 
   2   7   3       29.71       52.84     49.31 o 
   3   7   3       38.18       67.79     40.88 o 
   4   7   3     4337.68     4081.08    136.73 o 
   5   7   3       25.63       32.06     19.77 o 
   6   7   3        5.32       13.50     52.45 o 
   7   7   3       15.10       19.14     36.88 o 
   8   7   3      638.81      582.23     28.66 o 
   9   7   3       88.06      120.94     34.83 o 
  10   7   3       22.43       86.07    101.69 o 
 -11   8   3      388.53      397.62    152.78 o 
 -10   8   3      531.50      599.65     76.34 o 
  -9   8   3        7.11       55.39     75.40 o 
  -8   8   3       42.78       77.93     87.63 o 
  -7   8   3      194.57      201.88     27.22 o 
  -6   8   3      864.74      767.80     26.95 o 
  -5   8   3       50.68       64.43      8.09 o 
  -4   8   3     1113.68     1070.00    112.18 o 
  -3   8   3        5.43       33.02     34.49 o 
  -2   8   3     4630.30     4351.12     49.50 o 
  -1   8   3     3135.79     2949.67     32.12 o 
   0   8   3     1702.22     1643.65     65.38 o 
   1   8   3       15.12       20.45     16.28 o 
   2   8   3     2261.17     2205.27     82.99 o 
   3   8   3     1747.78     1777.42     38.49 o 
   4   8   3      909.18      796.21    151.64 o 
   5   8   3     1024.68     1161.58     52.37 o 
   6   8   3     1092.84     1047.61    252.81 o 
   7   8   3     2552.20     2346.62     37.14 o 
   8   8   3      345.38      354.22     43.43 o 
   9   8   3       16.99       20.60     34.99 o 
  10   8   3      229.17      270.06    102.88 o 
 -11   9   3        0.34       14.05     64.85 o 
 -10   9   3        0.88       24.31     70.64 o 
  -9   9   3       68.38       65.07     18.03 o 
  -8   9   3       97.01      108.28     66.69 o 
  -7   9   3      587.75      684.37     50.19 o 
  -6   9   3      460.09      478.37     45.92 o 
  -5   9   3     3080.33     3119.84     55.74 o 
  -4   9   3     1670.39     1771.26     64.36 o 
  -3   9   3     2448.30     2464.61     30.80 o 
  -2   9   3      440.37      500.65     33.26 o 
  -1   9   3     3348.59     3321.43     83.39 o 
   0   9   3    12630.35    12072.67    393.55 o 
   1   9   3        2.97       36.95     22.26 o 
   2   9   3       16.13       58.64     66.66 o 
   3   9   3     2457.66     2285.68     92.68 o 
   4   9   3     5684.82     5371.88     37.69 o 
   5   9   3      783.83      720.33     23.65 o 
   6   9   3      117.16      192.85     34.71 o 
   7   9   3       17.52       36.34     34.21 o 
   8   9   3      735.18      633.00     18.39 o 
   9   9   3        7.16       87.65     57.90 o 
  10   9   3        8.56       29.68     56.62 o 
 -10  10   3       86.57       92.45     46.73 o 
  -9  10   3       41.99       56.41     18.47 o 
  -8  10   3      367.21      445.38     64.08 o 
  -7  10   3       25.68      109.97     57.34 o 
  -6  10   3      480.01      446.69     40.00 o 
  -5  10   3      328.11      410.53     28.56 o 
  -4  10   3       72.61       96.79     72.78 o 
  -3  10   3      166.68      224.73     35.52 o 
  -2  10   3     2219.03     2153.86     39.18 o 
  -1  10   3      175.79      226.32     26.13 o 
   0  10   3      432.14      436.12     47.36 o 
   1  10   3     1113.66     1050.22     98.20 o 
   2  10   3     1655.12     1833.88     76.96 o 
   3  10   3    11708.84    11268.37    350.22 o 
   4  10   3        2.39       10.50     34.36 o 
   5  10   3        4.26       22.83      7.95 o 
   6  10   3     2072.64     2369.46     62.52 o 
   7  10   3     2241.58     2235.13     52.57 o 
   8  10   3       41.02       34.11      8.78 o 
   9  10   3        1.00       56.08     67.85 o 
  10  10   3      367.24      383.54     40.20 o 
 -10  11   3        1.79       29.65     46.29 o 
  -9  11   3       87.26       81.79     74.66 o 
  -8  11   3      112.80      208.00     62.93 o 
  -7  11   3        3.11       14.77     44.72 o 
  -6  11   3       14.30       20.66     32.51 o 
  -5  11   3     3427.37     3501.16     87.22 o 
  -4  11   3     2432.51     2416.07    115.21 o 
  -3  11   3      166.89      164.39     44.49 o 
  -2  11   3     3188.54     3182.35     41.12 o 
  -1  11   3     7302.97     6700.46     99.66 o 
   0  11   3     2802.41     2590.54    110.42 o 
   1  11   3      925.01      989.48     39.70 o 
   2  11   3      221.39      218.39     19.42 o 
   3  11   3     5518.82     5342.27     50.30 o 
   4  11   3     2380.27     2400.29    112.65 o 
   5  11   3      570.83      703.25     51.69 o 
   6  11   3      268.08      277.22     22.19 o 
   7  11   3      120.07      203.61     52.42 o 
   8  11   3      147.51      312.86     89.33 o 
   9  11   3       18.12       33.80     52.18 o 
  10  11   3        2.94        7.68     38.97 o 
 -10  12   3       10.58       34.99     55.60 o 
  -9  12   3      250.10      248.65     39.71 o 
  -8  12   3      214.09      226.02    119.05 o 
  -7  12   3      604.14      554.19     48.53 o 
  -6  12   3      361.21      387.50     36.94 o 
  -5  12   3      554.97      616.25     46.96 o 
  -4  12   3      889.91      857.73     29.16 o 
  -3  12   3     3836.96     3664.75     56.98 o 
  -2  12   3      826.76      787.58     32.67 o 
  -1  12   3      751.20      760.07     31.00 o 
   0  12   3     1111.18     1101.46    141.34 o 
   1  12   3      998.31      924.48     15.92 o 
   2  12   3      580.62      602.54     35.41 o 
   3  12   3     1913.43     1962.83     73.17 o 
   4  12   3      459.69      518.06     36.09 o 
   5  12   3      313.47      288.47     65.76 o 
   6  12   3      114.41      172.22     42.42 o 
   7  12   3      468.44      417.83     28.89 o 
   8  12   3        0.08        2.38     19.34 o 
   9  12   3       34.36       74.38     17.96 o 
 -10  13   3        0.09        5.65     57.15 o 
  -9  13   3       56.55      155.13     90.16 o 
  -8  13   3       14.54       19.71      9.38 o 
  -7  13   3       69.75      123.34     68.49 o 
  -6  13   3      275.04      373.00     49.69 o 
  -5  13   3     2577.84     2362.64     86.72 o 
  -4  13   3     1417.71     1819.04     91.62 o 
  -3  13   3       34.64       56.32     28.80 o 
  -2  13   3     1441.86     1578.74    243.27 o 
  -1  13   3     7847.02     7283.74     66.65 o 
   0  13   3        2.45       15.89     14.92 o 
   1  13   3     1002.77     1291.88     93.70 o 
   2  13   3      334.02      417.97     52.27 o 
   3  13   3     3226.19     3027.45     76.93 o 
   4  13   3       60.25      111.31     21.82 o 
   5  13   3      579.72      549.42     39.06 o 
   6  13   3      238.77      340.94     46.03 o 
   7  13   3      263.77      318.71     43.54 o 
   8  13   3       35.48       67.17     42.08 o 
   9  13   3        3.70       24.11     17.44 o 
  -9  14   3      332.01      337.67     32.87 o 
  -8  14   3        9.12       33.64     18.16 o 
  -7  14   3      730.25      653.13     77.70 o 
  -6  14   3       57.19       65.16     49.69 o 
  -5  14   3        1.39       14.24     38.47 o 
  -4  14   3      285.98      274.37     51.03 o 
  -3  14   3     3422.11     3575.09    105.20 o 
  -2  14   3       34.22       31.90      4.38 o 
  -1  14   3     1198.13     1114.74     52.09 o 
   0  14   3      740.35      701.86     30.12 o 
   1  14   3     5911.62     5516.89     75.20 o 
   2  14   3       18.03       24.50     16.17 o 
   3  14   3      173.03      204.82     28.00 o 
   4  14   3     1005.24      949.53     46.89 o 
   5  14   3       63.46      147.47     43.46 o 
   6  14   3       57.62       59.89     41.23 o 
   7  14   3      223.27      242.26     58.41 o 
   8  14   3      201.68      222.12     21.29 o 
   9  14   3      179.50      141.33     29.83 o 
  -9  15   3       21.05       46.84     25.36 o 
  -8  15   3       52.46       69.66     54.44 o 
  -7  15   3        1.75        8.73     57.01 o 
  -6  15   3      685.11      718.98     91.01 o 
  -5  15   3      145.46      148.67     11.08 o 
  -4  15   3     1511.87     1477.01     37.57 o 
  -3  15   3      630.39      646.72     74.94 o 
  -2  15   3      870.32      892.54     31.93 o 
  -1  15   3     4025.64     3623.24    160.52 o 
   0  15   3      762.20      767.38    110.08 o 
   1  15   3     1967.16     1915.20     73.55 o 
   2  15   3      550.42      519.89     36.91 o 
   3  15   3      944.15      839.55     24.57 o 
   4  15   3       56.58       90.39     29.51 o 
   5  15   3      435.48      446.02     28.56 o 
   6  15   3        0.42        3.22     25.39 o 
   7  15   3      222.30      264.66     46.15 o 
   8  15   3       43.86       42.49     16.16 o 
  -8  16   3        4.12       34.05     91.45 o 
  -7  16   3      645.25      582.13     79.21 o 
  -6  16   3      203.86      308.44     79.33 o 
  -5  16   3        3.51       24.43     17.92 o 
  -4  16   3       39.39       41.50     28.80 o 
  -3  16   3     1801.61     1861.54    147.78 o 
  -2  16   3      559.64      544.84     35.09 o 
  -1  16   3     1315.62     1435.43     67.24 o 
   0  16   3       32.41       26.36     23.41 o 
   1  16   3     2053.83     1914.34     36.56 o 
   2  16   3      127.51      308.40     73.35 o 
   3  16   3       19.26       18.71     10.05 o 
   4  16   3      914.64      927.05     41.43 o 
   5  16   3      471.75      488.08     26.73 o 
   6  16   3      155.45      302.46     62.89 o 
   7  16   3        3.67       30.58     30.62 o 
   8  16   3      209.68      200.44     17.65 o 
  -8  17   3      354.37      465.28    110.10 o 
  -7  17   3        9.95       21.05      7.43 o 
  -6  17   3       53.56       56.86     19.14 o 
  -5  17   3        4.36       17.29     29.18 o 
  -4  17   3      351.32      317.21     19.41 o 
  -3  17   3      117.81      177.69     81.04 o 
  -2  17   3      367.76      481.89     67.63 o 
  -1  17   3      769.49      855.25     25.05 o 
   0  17   3      913.23     1340.15     68.59 o 
   1  17   3     1043.50     1014.97     39.12 o 
   2  17   3       25.78       26.93     15.82 o 
   3  17   3      401.61      431.26     33.22 o 
   4  17   3       70.56      134.93     20.34 o 
   5  17   3      384.24      342.36     35.46 o 
   6  17   3       80.46       76.13     66.73 o 
   7  17   3       16.72       35.06     22.14 o 
  -7  18   3      102.15      111.54     61.51 o 
  -6  18   3      486.63      480.32     62.64 o 
  -5  18   3      170.43      213.26     62.10 o 
  -4  18   3        4.80       23.01     97.33 o 
  -3  18   3     1456.13     1510.76    168.44 o 
  -2  18   3      131.31      204.28     53.41 o 
  -1  18   3        7.52       23.91     20.35 o 
   0  18   3       63.30       77.02     14.63 o 
   1  18   3     1492.95     1486.14     31.64 o 
   2  18   3      159.72      242.79     46.43 o 
   3  18   3      305.57      317.40     50.81 o 
   4  18   3      401.70      437.93     26.60 o 
   5  18   3      252.59      399.29     74.54 o 
   6  18   3      121.62      112.96     31.08 o 
   7  18   3        0.83        3.03     14.89 o 
  -7  19   3        4.22       28.32     58.52 o 
  -6  19   3       89.13      165.05     83.74 o 
  -5  19   3        0.11       23.48     97.61 o 
  -4  19   3      765.66      641.65    226.05 o 
  -3  19   3       31.65       90.64     97.42 o 
  -2  19   3       34.72       52.57      4.38 o 
  -1  19   3      232.88      292.95     22.59 o 
   0  19   3     1139.18     1200.52     90.79 o 
   1  19   3      648.01      668.15     37.50 o 
   2  19   3      309.33      305.02     68.76 o 
   3  19   3      168.28      199.39     23.46 o 
   4  19   3      456.52      440.93     38.45 o 
   5  19   3      635.64      574.92     61.67 o 
   6  19   3      292.00      252.32     21.60 o 
  -6  20   3      457.76      459.85     70.08 o 
  -5  20   3        0.05        1.42     81.51 o 
  -4  20   3        8.40       13.42     31.62 o 
  -3  20   3      550.89      578.25     42.27 o 
  -2  20   3      530.60      539.50     59.80 o 
  -1  20   3       34.13       50.34     25.94 o 
   0  20   3       12.19       25.76     84.51 o 
   1  20   3      469.23      560.91     62.78 o 
   2  20   3      824.71      750.38     30.35 o 
   3  20   3        6.69       23.60     65.33 o 
   4  20   3        2.85       10.90     45.05 o 
   5  20   3       14.58       16.89     72.73 o 
   6  20   3      511.30      439.77     23.48 o 
  -5  21   3        5.91       10.89     21.54 o 
  -4  21   3      555.42      598.29     69.79 o 
  -3  21   3       29.04       39.15     65.74 o 
  -2  21   3      187.48      189.53     55.17 o 
  -1  21   3       14.79       45.32     27.55 o 
   0  21   3      381.49      335.76     20.35 o 
   1  21   3        0.55       15.20     68.94 o 
   2  21   3      203.61      218.87     37.79 o 
   3  21   3        0.11        6.36     26.02 o 
   4  21   3      505.81      499.07     51.35 o 
   5  21   3      142.39      358.17    155.92 o 
  -4  22   3      194.80      184.68     49.18 o 
  -3  22   3      143.04      291.90     77.68 o 
  -2  22   3       46.61       44.89     15.34 o 
  -1  22   3       68.36       64.48     14.14 o 
   0  22   3      178.43      193.09     72.35 o 
   1  22   3        3.64        7.38     29.74 o 
   2  22   3       81.43      102.50     96.69 o 
   3  22   3       23.06       33.95     50.24 o 
   4  22   3       75.22       65.75     36.94 o 
  -3  23   3       85.86      114.58     69.96 o 
  -2  23   3        6.58        8.98      5.32 o 
  -1  23   3       11.86       30.58     62.85 o 
   0  23   3       61.35       50.09     15.03 o 
   1  23   3        0.22       20.37     24.99 o 
   2  23   3      353.07      454.60    130.87 o 
 -10   0   4     1739.80     1764.56    100.19 o 
  -8   0   4      624.26      573.92     14.25 o 
  -6   0   4    13213.47    13186.73     54.29 o 
  -4   0   4     5308.39     5136.88     77.05 o 
  -2   0   4    30572.12    29838.45    169.69 o 
   0   0   4     6576.84     6438.87     88.92 o 
   2   0   4      617.29      690.04     92.05 o 
   4   0   4       60.55      105.20    164.68 o 
   6   0   4     1401.23     1767.67     87.04 o 
   8   0   4     2037.51     1968.67     31.93 o 
  10   0   4      100.29      120.22     21.92 o 
 -11   1   4        7.76       19.79      6.12 o 
 -10   1   4      688.59      613.89     58.40 o 
  -9   1   4      178.66      208.52     47.81 o 
  -8   1   4        5.69       14.66      8.66 o 
  -7   1   4        4.77       11.31     43.51 o 
  -6   1   4      644.46      661.29     23.04 o 
  -5   1   4     3290.54     3527.84     64.96 o 
  -4   1   4       82.60       92.17     19.58 o 
  -3   1   4     2293.39     2163.48    116.14 o 
  -2   1   4     2769.94     2930.95     82.26 o 
  -1   1   4       20.36       40.53     13.54 o 
   0   1   4     1047.22     1344.38    114.59 o 
   1   1   4      905.31      933.85    187.22 o 
   2   1   4      880.48      951.54     70.90 o 
   3   1   4      961.20      927.76      7.83 o 
   4   1   4      457.72      571.38     65.56 o 
   5   1   4       37.50       33.21      2.50 o 
   6   1   4      662.96      605.47     39.76 o 
   7   1   4        6.09       28.13     94.03 o 
   8   1   4        1.36        3.32      5.63 o 
   9   1   4       22.16       39.07     23.36 o 
  10   1   4      325.51      383.67     41.82 o 
  11   1   4      102.99      149.60     88.34 o 
 -11   2   4      220.16      264.56     35.71 o 
 -10   2   4      730.54      805.66     68.45 o 
  -9   2   4      382.04      404.35     29.52 o 
  -8   2   4     2646.65     2574.82     83.28 o 
  -7   2   4      292.15      313.51     32.24 o 
  -6   2   4     6265.59     6011.47    125.84 o 
  -5   2   4      353.54      355.44     21.92 o 
  -4   2   4     1216.14     1416.32     26.24 o 
  -3   2   4     1860.46     1877.16     70.31 o 
  -2   2   4    24901.12    24308.17    104.64 o 
  -1   2   4    18156.94    17186.79    246.17 o 
   0   2   4      655.18      709.16     41.35 o 
   1   2   4       74.64       89.63     14.25 o 
   2   2   4     6755.23     6428.28    141.20 o 
   3   2   4       44.76       59.52     91.39 o 
   4   2   4        6.74       38.84     31.17 o 
   5   2   4        6.90       26.27     70.39 o 
   6   2   4      548.55      502.19     24.11 o 
   7   2   4      231.73      297.23     45.71 o 
   8   2   4     1890.03     1779.28     58.23 o 
   9   2   4      108.77      108.08     30.68 o 
  10   2   4      154.94      171.44     91.11 o 
  11   2   4       82.67      101.25     99.75 o 
 -11   3   4      269.59      377.05     73.51 o 
 -10   3   4     1408.03     1399.45     51.22 o 
  -9   3   4     1512.05     1762.86     90.71 o 
  -8   3   4        2.34        3.51      6.21 o 
  -7   3   4      545.85      605.86     40.56 o 
  -6   3   4     3753.94     3861.92     97.39 o 
  -5   3   4     2211.16     2105.26     38.34 o 
  -4   3   4     2139.91     2136.21     86.49 o 
  -3   3   4     2889.46     2918.17     89.71 o 
  -2   3   4     2867.45     3037.63     49.57 o 
  -1   3   4     3774.43     3808.75     88.03 o 
   0   3   4     2418.14     2325.87     63.10 o 
   1   3   4      949.78     1328.78    102.43 o 
   2   3   4      117.53      171.83     63.24 o 
   3   3   4     7888.28     7354.20     77.78 o 
   4   3   4      294.69      337.81     48.96 o 
   5   3   4       93.14      107.84     25.36 o 
   6   3   4      433.27      421.65     94.62 o 
   7   3   4     1063.95     1130.18    200.69 o 
   8   3   4        1.26       17.07     98.16 o 
   9   3   4        1.20       15.21     26.37 o 
  10   3   4      724.72      610.28      6.91 o 
  11   3   4      238.23      335.61     78.88 o 
 -11   4   4      328.44      298.52     19.23 o 
 -10   4   4      252.15      252.77     40.34 o 
  -9   4   4       94.78       94.73     28.74 o 
  -8   4   4     2763.92     2461.37     47.75 o 
  -7   4   4     1759.93     1849.39    102.66 o 
  -6   4   4     2967.30     2840.71     58.86 o 
  -5   4   4      982.41     1043.03     46.88 o 
  -4   4   4      527.81      512.91     47.99 o 
  -3   4   4      265.69      232.17     10.07 o 
  -2   4   4    10714.30    10446.28    730.13 o 
  -1   4   4     4798.05     4594.43     91.15 o 
   0   4   4        8.48       17.31      5.72 o 
   1   4   4     1522.60     1867.56     64.10 o 
   2   4   4      399.56      428.17     33.40 o 
   3   4   4     1389.02     1309.06     47.33 o 
   4   4   4      723.90      695.91     29.43 o 
   5   4   4      205.25      332.29     59.21 o 
   6   4   4      497.03      538.01     30.78 o 
   7   4   4        2.41        2.93     74.82 o 
   8   4   4     1195.51     1188.61    255.48 o 
   9   4   4       16.06       65.46     78.87 o 
  10   4   4        2.59       38.36     96.42 o 
 -11   5   4       85.34       88.35     14.71 o 
 -10   5   4      436.42      480.56     57.96 o 
  -9   5   4     3337.72     2984.03     46.36 o 
  -8   5   4      110.06      105.23     37.23 o 
  -7   5   4       85.51      133.55     69.26 o 
  -6   5   4     3282.39     3278.00     55.15 o 
  -5   5   4     3815.89     3980.96     78.21 o 
  -4   5   4     4994.32     4702.84     62.64 o 
  -3   5   4     2387.19     2309.67     27.22 o 
  -2   5   4        4.85        5.59      4.29 o 
  -1   5   4    11282.54    12498.99    100.64 o 
   0   5   4     4099.01     4289.60     55.37 o 
   1   5   4     1165.39     1268.11     73.03 o 
   2   5   4       87.88      125.10     10.14 o 
   3   5   4     7665.64     6915.16    117.72 o 
   4   5   4       34.03       36.89     10.20 o 
   5   5   4       71.13      120.49     62.25 o 
   6   5   4       53.59       56.85     18.03 o 
   7   5   4     1792.00     2011.44     79.84 o 
   8   5   4      337.90      367.50     72.01 o 
   9   5   4      226.99      284.81     94.35 o 
  10   5   4      226.72      248.56     81.12 o 
 -11   6   4      360.93      362.43     30.54 o 
 -10   6   4      194.54      219.91     53.54 o 
  -9   6   4       97.10       94.26     13.56 o 
  -8   6   4      128.51      163.78     15.64 o 
  -7   6   4     1990.51     2020.67    106.64 o 
  -6   6   4      360.40      363.31     28.79 o 
  -5   6   4      592.54      561.84     15.10 o 
  -4   6   4       24.87       61.51     19.05 o 
  -3   6   4     1555.56     1486.97     52.13 o 
  -2   6   4      101.39      125.80     22.53 o 
  -1   6   4      528.31      608.41     32.70 o 
   0   6   4     3507.91     3528.73     87.58 o 
   1   6   4      381.13      297.59     66.20 o 
   2   6   4     1517.88     1626.89     83.75 o 
   3   6   4      871.37      876.68    166.03 o 
   4   6   4     1247.18     1243.99     46.00 o 
   5   6   4        8.49       41.16     42.52 o 
   6   6   4      994.58      975.41     60.00 o 
   7   6   4       18.26       43.85     47.61 o 
   8   6   4       15.08       28.00     67.90 o 
   9   6   4      419.07      490.36     82.72 o 
  10   6   4      103.36      133.29     42.88 o 
 -11   7   4      153.40      204.13     29.43 o 
 -10   7   4        9.77       12.07     49.95 o 
  -9   7   4     1662.90     1764.75     66.28 o 
  -8   7   4       43.47       79.05     31.91 o 
  -7   7   4       10.55       25.02     19.62 o 
  -6   7   4       60.65       97.82     36.65 o 
  -5   7   4     2721.22     2613.81     45.86 o 
  -4   7   4     3144.96     3094.39     53.27 o 
  -3   7   4        5.54       23.25     22.49 o 
  -2   7   4        4.68       17.86     18.79 o 
  -1   7   4    13491.32    12411.60    645.78 o 
   0   7   4      561.25      597.61     34.36 o 
   1   7   4      221.93      254.58     30.20 o 
   2   7   4      169.51      254.71     38.60 o 
   3   7   4     5552.16     5198.27     50.84 o 
   4   7   4      814.17      812.12     68.48 o 
   5   7   4        3.34       10.80     30.68 o 
   6   7   4       64.93      181.55     49.61 o 
   7   7   4     2391.29     2143.67    137.04 o 
   8   7   4      150.30      152.24    106.97 o 
   9   7   4       13.15       24.62      4.38 o 
  10   7   4        1.60        1.92      6.26 o 
 -11   8   4      281.64      271.13    116.47 o 
 -10   8   4      411.33      379.66     26.22 o 
  -9   8   4      135.94      126.99     21.91 o 
  -8   8   4       32.15       45.20      8.39 o 
  -7   8   4      325.13      289.94     49.55 o 
  -6   8   4     1070.69     1084.63    210.64 o 
  -5   8   4        0.75       27.59     45.66 o 
  -4   8   4      230.69      299.53     33.47 o 
  -3   8   4     2620.90     2336.41     58.55 o 
  -2   8   4      481.48      496.89     20.24 o 
  -1   8   4     1811.71     1981.19     75.20 o 
   0   8   4      980.00      985.85     34.73 o 
   1   8   4     1065.96     1156.64     43.53 o 
   2   8   4     3161.43     3204.18    113.22 o 
   3   8   4     1560.10     1432.79     32.59 o 
   4   8   4      234.26      230.66     65.55 o 
   5   8   4     2760.12     2690.99     66.42 o 
   6   8   4      858.03      908.24     47.13 o 
   7   8   4       74.59      110.00     43.86 o 
   8   8   4       13.13       25.70     19.56 o 
   9   8   4      312.49      267.93     88.92 o 
  10   8   4      249.46      275.81     49.15 o 
 -11   9   4       44.97       75.14    165.93 o 
 -10   9   4       83.16       89.13     35.17 o 
  -9   9   4      128.26      148.23     55.39 o 
  -8   9   4       38.12       49.83     30.07 o 
  -7   9   4        1.82       23.01     30.48 o 
  -6   9   4       84.03      126.79     52.72 o 
  -5   9   4     1837.88     1732.78     41.46 o 
  -4   9   4     3135.02     3327.70     64.88 o 
  -3   9   4      210.92      191.00     20.95 o 
  -2   9   4       10.94       10.94     21.40 o 
  -1   9   4     7434.96     7186.35     41.34 o 
   0   9   4     1150.05     1114.06     33.41 o 
   1   9   4      285.35      299.13     25.43 o 
   2   9   4     1411.52     1741.86     90.06 o 
   3   9   4     3335.09     3140.04    114.20 o 
   4   9   4      392.16      353.37     21.09 o 
   5   9   4      220.42      267.97     52.68 o 
   6   9   4       14.63       40.13     33.17 o 
   7   9   4     1355.92     1376.10    119.60 o 
   8   9   4      224.66      332.23     92.85 o 
   9   9   4        2.89       10.19     20.33 o 
  10   9   4       31.69       50.48     27.11 o 
 -10  10   4      737.06      832.88     85.50 o 
  -9  10   4      182.03      244.93     46.02 o 
  -8  10   4      572.23      631.29     31.83 o 
  -7  10   4      247.21      239.71     25.86 o 
  -6  10   4     2437.46     2333.81     62.50 o 
  -5  10   4      290.80      285.22     60.37 o 
  -4  10   4     1556.12     1427.04     72.33 o 
  -3  10   4     1805.73     1810.00     77.10 o 
  -2  10   4      174.53      202.09     17.04 o 
  -1  10   4       68.28       84.58     50.75 o 
   0  10   4     5165.49     5184.11     49.57 o 
   1  10   4     1506.06     1618.16     36.95 o 
   2  10   4     2499.33     2443.30     71.31 o 
   3  10   4      126.89      154.07     19.59 o 
   4  10   4     3507.51     3283.23     27.28 o 
   5  10   4     3519.64     3246.06     89.65 o 
   6  10   4     1914.72     2158.14     61.97 o 
   7  10   4      100.08      158.77     26.93 o 
   8  10   4       87.84      144.78     31.44 o 
   9  10   4      694.84      677.85     43.65 o 
 -10  11   4       13.38       20.88     21.92 o 
  -9  11   4       21.15       69.09     79.05 o 
  -8  11   4       64.13       73.24     57.65 o 
  -7  11   4      168.29      158.96     18.17 o 
  -6  11   4       14.06       52.36     44.62 o 
  -5  11   4        3.03       26.13     25.70 o 
  -4  11   4       29.61       56.66     68.29 o 
  -3  11   4        5.47       18.82     18.22 o 
  -2  11   4     3931.78     3738.34     93.39 o 
  -1  11   4      980.60     1164.60     82.61 o 
   0  11   4       84.03       81.10      7.36 o 
   1  11   4       72.10      150.69     69.57 o 
   2  11   4     4362.68     4153.49    149.63 o 
   3  11   4     1109.52     1330.96    111.42 o 
   4  11   4     1915.11     2118.77     67.29 o 
   5  11   4       26.21       44.73     26.60 o 
   6  11   4     1037.83     1121.45    120.84 o 
   7  11   4      529.60      568.74     21.09 o 
   8  11   4      289.59      315.02     28.96 o 
   9  11   4       14.33       29.74     15.63 o 
 -10  12   4      453.21      445.72     77.02 o 
  -9  12   4      132.90      124.84     37.26 o 
  -8  12   4        1.70       11.42     39.70 o 
  -7  12   4      296.67      345.40    100.01 o 
  -6  12   4     1215.89     1077.04      7.40 o 
  -5  12   4      916.56      830.03     39.48 o 
  -4  12   4      707.46      617.43     46.34 o 
  -3  12   4     1626.34     2056.51     95.66 o 
  -2  12   4      637.62      661.24     31.44 o 
  -1  12   4      390.49      374.47     37.19 o 
   0  12   4     2757.91     2541.13     56.52 o 
   1  12   4     1188.47     1318.45     59.56 o 
   2  12   4     2099.51     1965.43     76.40 o 
   3  12   4        0.05        8.19     56.38 o 
   4  12   4     2713.28     2708.52     40.75 o 
   5  12   4     1811.58     1636.86     55.11 o 
   6  12   4     1231.40     1355.88    209.89 o 
   7  12   4       21.04       41.75     61.22 o 
   8  12   4      341.90      366.42     24.13 o 
   9  12   4      592.67      592.98     48.05 o 
 -10  13   4        1.86       27.28     34.38 o 
  -9  13   4      270.48      387.72     70.51 o 
  -8  13   4        4.16       29.40     92.46 o 
  -7  13   4      172.66      250.17     89.97 o 
  -6  13   4      240.19      302.66     34.35 o 
  -5  13   4      183.06      204.65     14.79 o 
  -4  13   4       33.74       55.16     32.80 o 
  -3  13   4       22.58       12.54    103.55 o 
  -2  13   4      795.57      812.39     55.15 o 
  -1  13   4      227.51      316.87     33.24 o 
   0  13   4     1331.69     1330.60    144.06 o 
   1  13   4       35.38       65.76     38.10 o 
   2  13   4     3780.62     3389.36     47.29 o 
   3  13   4      131.96      164.99     22.59 o 
   4  13   4     2220.00     2120.26    159.59 o 
   5  13   4        0.65        3.17     12.64 o 
   6  13   4      538.62      474.65     13.82 o 
   7  13   4       79.95       77.04      6.78 o 
   8  13   4      967.88      877.12     84.32 o 
   9  13   4       13.85       12.10     56.86 o 
  -9  14   4       86.95       89.75     19.79 o 
  -8  14   4        2.00       24.39     83.72 o 
  -7  14   4        7.66       29.96     51.08 o 
  -6  14   4        4.17       15.66     20.04 o 
  -5  14   4      519.04      496.98     13.78 o 
  -4  14   4        4.60       52.22     58.26 o 
  -3  14   4       12.68       13.94     10.00 o 
  -2  14   4      269.60      289.26     21.60 o 
  -1  14   4      299.44      362.27     31.57 o 
   0  14   4     1242.56     1209.38    138.82 o 
   1  14   4      256.36      278.82     20.26 o 
   2  14   4      145.12      280.72     64.17 o 
   3  14   4      219.90      251.99     47.62 o 
   4  14   4     1652.41     1447.81    165.72 o 
   5  14   4      146.62      223.93     27.84 o 
   6  14   4      820.27      743.85     32.67 o 
   7  14   4        1.79       10.90     22.64 o 
   8  14   4      223.27      192.33     29.64 o 
  -9  15   4      581.43      503.51     69.96 o 
  -8  15   4      422.95      496.61     84.96 o 
  -7  15   4        6.88       13.34     37.36 o 
  -6  15   4      408.88      404.78     19.91 o 
  -5  15   4     1226.12     1352.17    124.29 o 
  -4  15   4       29.23      127.60    105.08 o 
  -3  15   4      134.43      166.32     37.68 o 
  -2  15   4      965.69      925.01     88.48 o 
  -1  15   4     1305.39     1175.00     19.20 o 
   0  15   4     1869.34     1657.29     35.61 o 
   1  15   4      325.35      329.70     24.86 o 
   2  15   4     3483.93     3214.66     50.63 o 
   3  15   4     1026.89     1088.87     25.50 o 
   4  15   4      386.01      497.23     46.96 o 
   5  15   4      204.12      180.86     28.69 o 
   6  15   4     1075.13     1017.42     66.97 o 
   7  15   4      121.36      159.60     62.01 o 
   8  15   4      448.87      448.71     38.23 o 
  -8  16   4       30.12       21.39     13.46 o 
  -7  16   4      123.28      133.89     60.81 o 
  -6  16   4       27.10      123.27     80.34 o 
  -5  16   4      111.89      115.59     55.92 o 
  -4  16   4      444.42      446.92     29.74 o 
  -3  16   4      212.95      291.41     43.93 o 
  -2  16   4        3.67       28.06     23.15 o 
  -1  16   4        2.16        9.78     38.96 o 
   0  16   4      559.01      506.86     42.68 o 
   1  16   4       19.58       40.75     77.97 o 
   2  16   4       77.22      104.51     44.34 o 
   3  16   4      204.35      232.71     77.19 o 
   4  16   4      700.54      670.31     41.85 o 
   5  16   4        8.36       24.18     36.11 o 
   6  16   4        1.94       15.32     15.12 o 
   7  16   4        9.45       20.64     22.07 o 
  -8  17   4      133.59      154.11     61.36 o 
  -7  17   4       27.04       60.54    122.85 o 
  -6  17   4       44.04       43.14     11.13 o 
  -5  17   4      861.26      737.24     21.14 o 
  -4  17   4       82.20      141.96     76.10 o 
  -3  17   4      508.18      575.10     46.65 o 
  -2  17   4     1143.01     1287.42     80.78 o 
  -1  17   4      147.62      165.87      9.39 o 
   0  17   4      602.47      638.76    116.46 o 
   1  17   4     1082.26     1068.01     40.73 o 
   2  17   4     1904.20     2302.23     80.91 o 
   3  17   4      437.34      374.03     68.14 o 
   4  17   4      928.88      856.93     22.59 o 
   5  17   4       13.71       11.66     14.73 o 
   6  17   4      804.86      770.09     47.37 o 
   7  17   4       60.98       84.05     33.90 o 
  -7  18   4      319.92      421.34     79.35 o 
  -6  18   4      131.43      140.27     29.12 o 
  -5  18   4       72.18       94.43     75.63 o 
  -4  18   4      110.45      126.33    105.44 o 
  -3  18   4      351.00      369.61     74.62 o 
  -2  18   4      608.80      700.89     47.84 o 
  -1  18   4      716.33      695.80     48.84 o 
   0  18   4      305.42      420.43     78.90 o 
   1  18   4      445.36      426.08     27.09 o 
   2  18   4        1.28        9.34     10.77 o 
   3  18   4        0.96        9.30     27.18 o 
   4  18   4      356.55      383.49     36.54 o 
   5  18   4      217.81      305.43     47.52 o 
   6  18   4       94.31       89.13     67.72 o 
  -7  19   4       21.00       31.35     26.86 o 
  -6  19   4       70.09       57.88     80.79 o 
  -5  19   4      868.70      845.54     76.57 o 
  -4  19   4        9.37       24.48     29.82 o 
  -3  19   4       69.94       60.67     20.30 o 
  -2  19   4      456.45      452.75     47.28 o 
  -1  19   4      308.28      376.83     40.22 o 
   0  19   4       83.93       86.54    109.33 o 
   1  19   4       76.42       92.40     56.57 o 
   2  19   4      854.25      754.75     31.53 o 
   3  19   4      401.14      441.23     36.21 o 
   4  19   4      624.24      654.48     60.25 o 
   5  19   4        4.71       43.45     38.53 o 
   6  19   4      228.54      326.43     56.82 o 
  -6  20   4       98.71      109.83     47.08 o 
  -5  20   4      104.30       97.80     41.57 o 
  -4  20   4       74.37       69.69     39.36 o 
  -3  20   4     1387.34     1516.10    149.65 o 
  -2  20   4      448.98      442.81     29.11 o 
  -1  20   4       14.42       22.40     55.77 o 
   0  20   4       24.90       24.35     19.27 o 
   1  20   4     1558.30     1557.33     93.25 o 
   2  20   4        0.03        7.78     44.74 o 
   3  20   4        0.03        0.32      2.55 o 
   4  20   4        9.74       26.19     60.93 o 
   5  20   4      919.08      992.32    117.59 o 
  -5  21   4       95.82      150.74     37.57 o 
  -4  21   4       21.22       77.30     74.69 o 
  -3  21   4        3.72       25.61     79.05 o 
  -2  21   4        0.19        0.00     26.48 o 
  -1  21   4      116.74      118.99     56.67 o 
   0  21   4       53.41      103.30    127.17 o 
   1  21   4        3.68       19.59    104.48 o 
   2  21   4       38.30       54.51     42.77 o 
   3  21   4      174.65      146.67      6.25 o 
   4  21   4       29.23       50.04    111.45 o 
  -4  22   4      142.88      167.48     56.04 o 
  -3  22   4      967.63      921.74     95.18 o 
  -2  22   4      424.98      383.72     45.76 o 
  -1  22   4       99.46      141.41     69.83 o 
   0  22   4       16.30       25.33     16.91 o 
   1  22   4      482.32      420.70     43.52 o 
   2  22   4        4.59       13.10     33.47 o 
   3  22   4       12.44       14.55     61.29 o 
  -2  23   4       32.51       47.56     43.03 o 
  -1  23   4       58.50      108.13     60.11 o 
   0  23   4      149.66      139.81     48.93 o 
   1  23   4       17.49       34.94     33.20 o 
 -11   0   5      793.89      713.83     96.43 o 
  -9   0   5      869.50      865.31     44.63 o 
  -7   0   5     1008.63     1094.37    134.94 o 
  -5   0   5     5646.83     5486.63     90.05 o 
  -3   0   5    22440.46    22165.81    381.34 o 
  -1   0   5    16193.59    16094.98     58.23 o 
   1   0   5     4997.08     4828.99     87.66 o 
   3   0   5     4925.63     4960.49    144.02 o 
   5   0   5      543.72      610.51     50.09 o 
   7   0   5      502.94      454.60     10.02 o 
   9   0   5      146.82      204.76    185.97 o 
 -11   1   5      176.58      285.38     75.36 o 
 -10   1   5       72.92       92.36     13.69 o 
  -9   1   5      263.25      344.47     64.41 o 
  -8   1   5      255.02      326.53     44.74 o 
  -7   1   5      936.70      914.79     41.62 o 
  -6   1   5      496.34      501.59     35.60 o 
  -5   1   5      516.86      492.25     14.36 o 
  -4   1   5       11.02       39.79     27.09 o 
  -3   1   5     4519.03     4416.07    105.05 o 
  -2   1   5      426.36      494.81     34.91 o 
  -1   1   5    23157.97    21685.53     88.96 o 
   0   1   5      620.71      585.15     76.04 o 
   1   1   5     1490.51     1417.93     42.23 o 
   2   1   5        4.93       19.27     34.17 o 
   3   1   5     1487.25     1607.41     58.86 o 
   4   1   5      258.62      391.13     80.40 o 
   5   1   5      956.82      854.02     76.14 o 
   6   1   5       33.00       47.83     14.21 o 
   7   1   5     2317.61     2310.66     90.48 o 
   8   1   5       53.13       59.41     48.19 o 
   9   1   5       42.00       79.93     62.66 o 
  10   1   5       18.58       55.65     39.40 o 
 -11   2   5      187.84      144.77     27.62 o 
 -10   2   5       24.62       82.94     35.49 o 
  -9   2   5      425.21      455.38     62.06 o 
  -8   2   5      119.65      132.59     51.83 o 
  -7   2   5     1414.63     1458.41     67.56 o 
  -6   2   5      315.22      320.18     48.51 o 
  -5   2   5     4508.50     4066.15    168.68 o 
  -4   2   5       61.21       81.32     33.18 o 
  -3   2   5    10881.49    10106.63    603.00 o 
  -2   2   5       15.04       26.86     11.82 o 
  -1   2   5     8552.42     8056.87    176.66 o 
   0   2   5      164.39      261.91     44.24 o 
   1   2   5     6884.04     6678.45     73.19 o 
   2   2   5     1710.18     2025.68     95.14 o 
   3   2   5      404.44      567.97     94.39 o 
   4   2   5      196.14      328.59     91.48 o 
   5   2   5        5.78       41.46     69.64 o 
   6   2   5      333.22      349.36     82.03 o 
   7   2   5      423.08      503.64     70.25 o 
   8   2   5      188.80      207.04     60.70 o 
   9   2   5        1.02       22.56     21.70 o 
  10   2   5      221.27      241.39     45.02 o 
 -11   3   5        7.46       13.69     39.58 o 
 -10   3   5     1326.82     1735.10     97.29 o 
  -9   3   5        5.65       14.30     15.08 o 
  -8   3   5        9.87       12.56      6.83 o 
  -7   3   5     1156.50     1343.19     89.55 o 
  -6   3   5     1838.31     1825.32     73.19 o 
  -5   3   5     1366.20     1186.79     84.60 o 
  -4   3   5      241.19      257.53     14.31 o 
  -3   3   5     2960.47     2908.55     95.93 o 
  -2   3   5     2479.46     2366.67     48.29 o 
  -1   3   5     6425.08     5991.47    224.50 o 
   0   3   5     3450.72     3389.13    125.08 o 
   1   3   5      486.42      467.46     25.05 o 
   2   3   5     7061.07     6392.87    146.52 o 
   3   3   5     3523.83     3475.15     72.95 o 
   4   3   5     1463.47     1658.83     93.82 o 
   5   3   5      144.54      180.65     84.00 o 
   6   3   5     2400.36     2205.27     33.50 o 
   7   3   5       34.27       70.51     96.69 o 
   8   3   5      420.61      415.33     18.91 o 
   9   3   5        3.67       17.75     62.41 o 
  10   3   5      222.83      230.93     98.11 o 
 -11   4   5       11.47       14.11     17.06 o 
 -10   4   5      104.46      201.21     62.13 o 
  -9   4   5      101.42      187.83     55.65 o 
  -8   4   5      611.84      580.75     29.47 o 
  -7   4   5     1092.16     1118.04     54.03 o 
  -6   4   5      359.41      417.48     35.48 o 
  -5   4   5     3515.92     3322.58     39.45 o 
  -4   4   5     2529.71     2676.09     48.63 o 
  -3   4   5     1133.98     1097.86     29.71 o 
  -2   4   5      533.42      539.69     20.38 o 
  -1   4   5      450.63      503.97     43.14 o 
   0   4   5     6280.49     6066.40     48.57 o 
   1   4   5      937.41     1290.45     90.04 o 
   2   4   5        4.87       10.28     23.68 o 
   3   4   5      232.31      230.44     21.92 o 
   4   4   5     2746.42     2460.98    187.85 o 
   5   4   5       20.43       79.31    100.52 o 
   6   4   5       33.00       27.33     18.61 o 
   7   4   5       27.95       60.04     32.36 o 
   8   4   5      689.67      659.62     60.43 o 
   9   4   5       44.19       46.34     45.52 o 
  10   4   5      133.41      173.96     80.32 o 
 -11   5   5       39.37      121.96     71.03 o 
 -10   5   5     1926.68     2058.52     52.45 o 
  -9   5   5       90.48       94.58      5.02 o 
  -8   5   5       24.29       63.41     35.23 o 
  -7   5   5     3134.37     2915.94     47.94 o 
  -6   5   5    12283.33    11255.80     88.75 o 
  -5   5   5     1321.69     1258.07     28.71 o 
  -4   5   5     3516.60     3359.55    106.15 o 
  -3   5   5     2470.11     2466.96    110.58 o 
  -2   5   5    10712.15    10186.19    225.60 o 
  -1   5   5     6403.80     5931.04     59.63 o 
   0   5   5        0.45        5.25      8.60 o 
   1   5   5       90.49      221.80     95.41 o 
   2   5   5     3256.64     3106.50    112.71 o 
   3   5   5     3355.53     3246.67     56.98 o 
   4   5   5      845.86      872.79     50.53 o 
   5   5   5      786.04      876.08     68.26 o 
   6   5   5      917.83     1064.35    153.41 o 
   7   5   5      126.87      164.67    123.89 o 
   8   5   5      894.66      851.06     56.98 o 
   9   5   5       33.44       59.84     72.80 o 
  10   5   5      402.16      465.06     87.80 o 
 -11   6   5      110.96      106.20     15.60 o 
 -10   6   5      107.72      110.37      8.52 o 
  -9   6   5       47.44       49.65     25.45 o 
  -8   6   5      525.81      481.83     51.34 o 
  -7   6   5      240.37      239.63     16.22 o 
  -6   6   5      191.20      295.89     41.76 o 
  -5   6   5       32.89       46.46     31.89 o 
  -4   6   5     1806.53     2022.08     54.86 o 
  -3   6   5      202.77      243.20     51.62 o 
  -2   6   5     1095.94     1135.28    112.77 o 
  -1   6   5      259.59      260.66     48.66 o 
   0   6   5     3733.73     3468.03     39.70 o 
   1   6   5     5407.60     5342.70     54.88 o 
   2   6   5      551.75      544.80     38.95 o 
   3   6   5      875.44      889.99     54.71 o 
   4   6   5     2101.46     1997.65     52.06 o 
   5   6   5      500.50      456.68     50.01 o 
   6   6   5       27.78       48.49     23.88 o 
   7   6   5       23.25       75.95     96.25 o 
   8   6   5      697.01      574.96     76.39 o 
   9   6   5        4.66       14.43     49.28 o 
  10   6   5       54.06       64.93     82.73 o 
 -11   7   5       42.47       38.07     47.91 o 
 -10   7   5     1468.34     1630.99    120.85 o 
  -9   7   5      197.66      191.00     31.03 o 
  -8   7   5        6.41       23.24     25.64 o 
  -7   7   5     1509.39     1492.36     37.54 o 
  -6   7   5     2817.02     2607.31    160.07 o 
  -5   7   5       88.92      135.99     30.06 o 
  -4   7   5       22.19       36.21     24.44 o 
  -3   7   5      180.87      186.47     17.48 o 
  -2   7   5     4882.71     4469.04     76.87 o 
  -1   7   5      494.43      509.58     23.99 o 
   0   7   5       25.02       31.99     14.48 o 
   1   7   5      804.12      787.56     32.70 o 
   2   7   5     3486.50     3442.97     44.80 o 
   3   7   5      733.15      748.54     22.07 o 
   4   7   5       18.44       21.55     20.90 o 
   5   7   5      397.75      490.35     35.41 o 
   6   7   5     2271.82     2303.28     81.63 o 
   7   7   5        0.57       26.89     87.71 o 
   8   7   5       77.13       93.10     53.65 o 
   9   7   5      130.38      157.88     16.22 o 
  10   7   5      158.43      149.13     86.37 o 
 -11   8   5      195.40      251.59     57.55 o 
 -10   8   5      332.85      292.53    104.57 o 
  -9   8   5        0.26        3.31     23.65 o 
  -8   8   5      323.22      449.30     46.28 o 
  -7   8   5     2164.20     2056.24     36.90 o 
  -6   8   5      330.22      409.00     40.82 o 
  -5   8   5     1105.28     1061.34     56.22 o 
  -4   8   5      251.20      337.90     48.64 o 
  -3   8   5      389.99      400.23     26.54 o 
  -2   8   5      583.13      573.04     16.95 o 
  -1   8   5     1585.32     1761.57     68.95 o 
   0   8   5     2277.56     2225.30     38.73 o 
   1   8   5      132.37      180.43     51.86 o 
   2   8   5     1211.23     1250.39     88.68 o 
   3   8   5      978.48     1245.32    105.08 o 
   4   8   5     3286.71     3291.01    103.34 o 
   5   8   5      482.28      558.03     39.50 o 
   6   8   5      114.64      113.18     11.11 o 
   7   8   5      439.81      440.86     31.73 o 
   8   8   5     1685.05     1969.57     89.65 o 
   9   8   5       80.39       86.19     12.43 o 
  10   8   5        3.34        9.44     50.93 o 
 -10   9   5      385.47      401.95     17.96 o 
  -9   9   5      255.76      278.58     19.26 o 
  -8   9   5       47.53       60.89     21.03 o 
  -7   9   5     1544.91     1557.63     34.50 o 
  -6   9   5      176.79      156.84     12.30 o 
  -5   9   5      541.37      533.27     15.71 o 
  -4   9   5      162.51      248.77     52.51 o 
  -3   9   5      539.27      577.47     27.45 o 
  -2   9   5     2483.09     2549.24     36.46 o 
  -1   9   5      175.63      177.95     14.68 o 
   0   9   5      621.18      674.28     27.01 o 
   1   9   5       45.22       53.77     27.65 o 
   2   9   5     1780.68     1832.88     37.49 o 
   3   9   5      342.83      351.31     21.32 o 
   4   9   5      696.74      784.18     46.18 o 
   5   9   5      114.10      133.07     16.54 o 
   6   9   5     1391.32     1185.10      3.56 o 
   7   9   5     1211.37     1181.25     38.42 o 
   8   9   5       69.32      190.49     58.01 o 
   9   9   5       37.21       52.84     33.60 o 
 -10  10   5        3.80       34.48     69.02 o 
  -9  10   5       41.50       50.56     30.48 o 
  -8  10   5      289.25      280.49     33.04 o 
  -7  10   5      893.83      780.12     95.19 o 
  -6  10   5        4.09        7.26     17.88 o 
  -5  10   5      410.17      460.53     30.19 o 
  -4  10   5       10.48       22.89     18.27 o 
  -3  10   5      237.02      284.70     54.80 o 
  -2  10   5       34.15       35.97      6.05 o 
  -1  10   5     1574.96     1609.90    202.26 o 
   0  10   5     1714.99     1955.55     52.46 o 
   1  10   5      226.32      233.40     36.21 o 
   2  10   5      650.93      705.78     38.10 o 
   3  10   5     5410.64     5369.18     66.52 o 
   4  10   5     1639.93     1654.52     62.00 o 
   5  10   5      129.20      132.88     16.41 o 
   6  10   5       86.80      167.36     40.30 o 
   7  10   5      936.33      886.48     46.00 o 
   8  10   5     1285.81     1159.24     24.67 o 
   9  10   5      215.34      213.90     13.98 o 
 -10  11   5       21.35       44.67     56.66 o 
  -9  11   5      246.42      221.07     26.71 o 
  -8  11   5       24.37       31.51     55.29 o 
  -7  11   5      117.74      138.88     33.88 o 
  -6  11   5      173.19      170.79     34.57 o 
  -5  11   5     1010.67      972.90     63.18 o 
  -4  11   5      341.51      309.36     16.52 o 
  -3  11   5       29.55      108.91     36.27 o 
  -2  11   5       17.27      125.05     40.33 o 
  -1  11   5      162.50      166.27      8.68 o 
   0  11   5      392.81      373.26     33.93 o 
   1  11   5      503.32      578.13     51.29 o 
   2  11   5      538.94      506.30     32.16 o 
   3  11   5     1034.96     1044.10     64.90 o 
   4  11   5     1168.78     1286.33    139.67 o 
   5  11   5      319.19      388.17     24.69 o 
   6  11   5      234.85      265.74     62.43 o 
   7  11   5      902.65      786.51      2.61 o 
   8  11   5      545.90      507.54     28.53 o 
   9  11   5        6.38       23.62     83.66 o 
 -10  12   5        2.28        9.66      7.83 o 
  -9  12   5      111.16      103.84     43.21 o 
  -8  12   5      314.62      369.94     81.64 o 
  -7  12   5     1203.00     1192.01     76.40 o 
  -6  12   5      113.91      113.93     35.62 o 
  -5  12   5        6.38        6.26     15.67 o 
  -4  12   5      484.22      541.98     61.17 o 
  -3  12   5      759.54      747.61     31.58 o 
  -2  12   5      118.18      206.46     40.08 o 
  -1  12   5     2972.79     2716.62     28.92 o 
   0  12   5        8.10       41.29     40.59 o 
   1  12   5       77.13       82.34      7.77 o 
   2  12   5      619.34      598.91     51.16 o 
   3  12   5     3178.53     2961.02    101.08 o 
   4  12   5     1032.48      922.38    197.56 o 
   5  12   5      104.77      171.94     48.23 o 
   6  12   5      559.96      546.73     24.63 o 
   7  12   5     1120.34     1359.15     78.72 o 
   8  12   5       73.92      106.34     27.89 o 
   9  12   5      267.07      275.89     27.66 o 
  -9  13   5      497.42      547.22     83.12 o 
  -8  13   5      112.93      109.30     69.23 o 
  -7  13   5      396.35      429.17     95.12 o 
  -6  13   5       12.53       14.90     30.51 o 
  -5  13   5      738.80      679.17     21.75 o 
  -4  13   5      276.27      385.55     29.13 o 
  -3  13   5      341.05      389.15     46.84 o 
  -2  13   5      300.26      303.08     22.72 o 
  -1  13   5      157.26      337.16     90.06 o 
   0  13   5      185.54      266.89     28.11 o 
   1  13   5     2113.33     2479.71     61.65 o 
   2  13   5       76.83      131.08     62.83 o 
   3  13   5     1163.76     1231.37    168.55 o 
   4  13   5      140.48      168.55     23.71 o 
   5  13   5     1435.19     1567.88     31.91 o 
   6  13   5      223.99      224.02     38.81 o 
   7  13   5      808.94      667.47     37.19 o 
   8  13   5      153.91      199.04     41.28 o 
  -9  14   5        0.76        5.55     34.07 o 
  -8  14   5      189.09      171.29     18.16 o 
  -7  14   5     1642.80     1540.88    150.28 o 
  -6  14   5       55.48       56.74     15.03 o 
  -5  14   5       13.98       22.86     13.52 o 
  -4  14   5        1.86        4.50     13.05 o 
  -3  14   5       56.06      148.32     56.31 o 
  -2  14   5      219.75      224.54     80.68 o 
  -1  14   5        5.76       38.21     64.23 o 
   0  14   5       11.53       36.95     37.60 o 
   1  14   5       19.12       22.33     15.55 o 
   2  14   5      268.33      274.12     50.51 o 
   3  14   5     2161.24     1979.37    114.68 o 
   4  14   5       68.71      143.53     54.71 o 
   5  14   5      589.57      533.12     97.09 o 
   6  14   5      239.61      304.67     30.32 o 
   7  14   5      588.72      554.04     21.13 o 
   8  14   5        6.29       26.55     13.46 o 
  -9  15   5      424.19      400.94     33.43 o 
  -8  15   5       15.89       22.22    127.07 o 
  -7  15   5      422.13      417.78     91.56 o 
  -6  15   5      698.34      653.30     14.36 o 
  -5  15   5      500.61      509.11     61.68 o 
  -4  15   5      264.19      330.12     22.91 o 
  -3  15   5      105.49      112.29     39.09 o 
  -2  15   5      644.36      684.38     45.00 o 
  -1  15   5      205.03      334.16     87.16 o 
   0  15   5       13.07       22.18     43.12 o 
   1  15   5      565.34      635.03     88.70 o 
   2  15   5       40.10       52.38     17.92 o 
   3  15   5      256.60      358.52     61.53 o 
   4  15   5       71.44       85.99     54.06 o 
   5  15   5     1266.66     1271.88     71.40 o 
   6  15   5       28.14       39.09     17.82 o 
   7  15   5      283.09      304.46     76.87 o 
   8  15   5      152.03      141.48     56.53 o 
  -8  16   5       13.83       19.88     71.26 o 
  -7  16   5      170.63      286.36     93.65 o 
  -6  16   5       61.81      247.15     81.76 o 
  -5  16   5      358.08      368.69     59.52 o 
  -4  16   5      137.20      128.86     38.82 o 
  -3  16   5      171.12      139.96      8.06 o 
  -2  16   5       26.46       28.38      6.77 o 
  -1  16   5      415.52      413.93     15.34 o 
   0  16   5        1.92        6.73     45.27 o 
   1  16   5      234.27      195.50     68.74 o 
   2  16   5      607.31      700.71     64.32 o 
   3  16   5       59.43       87.00     10.86 o 
   4  16   5      432.21      432.04     56.53 o 
   5  16   5      455.87      418.03     40.47 o 
   6  16   5        5.31       26.72     71.79 o 
   7  16   5      121.82      197.23     39.85 o 
  -8  17   5        4.03        8.63     57.76 o 
  -7  17   5       78.93       90.49     85.40 o 
  -6  17   5      839.71      899.53    105.99 o 
  -5  17   5       46.39      156.82     89.47 o 
  -4  17   5       69.37      108.93     48.65 o 
  -3  17   5      505.50      489.25     29.23 o 
  -2  17   5       93.49      168.50     72.84 o 
  -1  17   5        1.10        8.56     16.25 o 
   0  17   5      494.94      500.45     29.99 o 
   1  17   5      426.17      414.61     37.03 o 
   2  17   5      480.12      460.28     35.70 o 
   3  17   5      166.31      211.95     27.38 o 
   4  17   5      211.31      248.14     60.62 o 
   5  17   5     1118.03     1043.81     28.78 o 
   6  17   5       55.05       46.56     55.04 o 
   7  17   5      186.43      181.89     47.90 o 
  -7  18   5        1.97       10.21      8.13 o 
  -6  18   5       35.81       56.65     68.48 o 
  -5  18   5      587.21      632.11     74.91 o 
  -4  18   5     1107.32     1516.40     83.98 o 
  -3  18   5       53.35      111.56     69.83 o 
  -2  18   5       83.24       93.61     29.43 o 
  -1  18   5      169.22      162.97     36.66 o 
   0  18   5      897.01      755.87     39.16 o 
   1  18   5        8.10       14.83     21.65 o 
   2  18   5      253.88      379.27     70.19 o 
   3  18   5      228.89      208.53     84.12 o 
   4  18   5      817.77      764.48     32.19 o 
   5  18   5      547.60      551.90     87.82 o 
   6  18   5       34.23       75.34     59.11 o 
  -6  19   5      170.91      189.65     45.74 o 
  -5  19   5        0.97       51.62     65.80 o 
  -4  19   5      100.96      151.79     60.43 o 
  -3  19   5      129.80      190.08     52.48 o 
  -2  19   5      441.37      416.81     41.75 o 
  -1  19   5      118.24      130.93     39.90 o 
   0  19   5      251.01      315.72     62.93 o 
   1  19   5      601.69      560.33     68.77 o 
   2  19   5      739.61      689.99     45.67 o 
   3  19   5        9.04       15.86     38.26 o 
   4  19   5      388.09      489.63     52.58 o 
   5  19   5      909.51      883.89     66.89 o 
  -6  20   5        0.03        0.76     54.23 o 
  -5  20   5       41.92       53.07     34.20 o 
  -4  20   5      576.95      487.46     74.83 o 
  -3  20   5       57.11       67.07     59.74 o 
  -2  20   5      169.96      230.33     33.50 o 
  -1  20   5       15.90       34.64     76.09 o 
   0  20   5     1193.69     1130.21    108.79 o 
   1  20   5       35.37       46.86     81.29 o 
   2  20   5       15.55       37.00    107.26 o 
   3  20   5        5.98       22.31     14.06 o 
   4  20   5      472.45      467.54     39.31 o 
   5  20   5        1.87        2.07     28.83 o 
  -5  21   5       14.76       23.51     34.85 o 
  -4  21   5      150.22      170.17     90.17 o 
  -3  21   5        0.09        3.34     83.05 o 
  -2  21   5      129.59      255.10     66.55 o 
  -1  21   5       51.66       58.41     41.80 o 
   0  21   5       24.89       25.67     25.41 o 
   1  21   5        7.15       24.10     84.55 o 
   2  21   5       72.75      128.05     72.63 o 
   3  21   5       17.52       25.22     73.64 o 
   4  21   5      278.19      370.57     38.59 o 
  -3  22   5      200.10      200.09     30.32 o 
  -2  22   5        6.54        3.45     14.97 o 
  -1  22   5       82.69      102.89     39.11 o 
   0  22   5      744.55      702.56    119.02 o 
   1  22   5      166.92      149.82     20.87 o 
   2  22   5        2.02       23.17     54.59 o 
 -10   0   6      163.50      177.83    165.31 o 
  -8   0   6       19.98       20.04    160.30 o 
  -6   0   6     1670.88     1619.21     56.41 o 
  -4   0   6     1352.98     1836.51    101.07 o 
  -2   0   6      211.02      195.44     72.95 o 
   0   0   6     4346.84     4391.30    104.57 o 
   2   0   6     7191.19     7208.43    134.00 o 
   4   0   6     1540.86     1989.96    155.29 o 
   6   0   6      323.78      495.92    140.26 o 
   8   0   6      314.68      345.64     66.37 o 
  10   0   6       43.18       47.59    123.35 o 
 -11   1   6        0.43        2.61     37.76 o 
 -10   1   6      185.12      197.21     21.29 o 
  -9   1   6      190.41      166.10     42.58 o 
  -8   1   6       25.59       42.09     77.25 o 
  -7   1   6      320.45      355.83     25.05 o 
  -6   1   6      670.50      623.02     32.32 o 
  -5   1   6       12.79       24.43     12.58 o 
  -4   1   6     1408.54     1496.15     46.69 o 
  -3   1   6     2281.24     2195.57    162.96 o 
  -2   1   6    14889.05    14081.08    122.90 o 
  -1   1   6       44.22      210.16     57.43 o 
   0   1   6     3276.40     3132.30     48.00 o 
   1   1   6      481.51      498.19     31.00 o 
   2   1   6    13616.24    12896.50     84.98 o 
   3   1   6       18.08       54.86     57.20 o 
   4   1   6     1187.14     1152.82    120.54 o 
   5   1   6      111.00      135.45    102.40 o 
   6   1   6     5258.55     4646.89    110.21 o 
   7   1   6      112.49      150.16     75.98 o 
   8   1   6       21.58       38.48     44.77 o 
   9   1   6        5.25       28.90     81.42 o 
  10   1   6      387.42      351.94     49.48 o 
 -11   2   6      541.26      481.59    120.54 o 
 -10   2   6        6.02        6.39      8.45 o 
  -9   2   6      343.70      330.33     68.70 o 
  -8   2   6      275.73      269.18      6.84 o 
  -7   2   6     1280.94     1627.35    168.12 o 
  -6   2   6      802.04      780.62     76.07 o 
  -5   2   6     2286.80     2124.86     54.71 o 
  -4   2   6      249.41      247.68     17.69 o 
  -3   2   6     1937.81     2103.14     57.97 o 
  -2   2   6      485.97      590.24     43.01 o 
  -1   2   6     8137.43     7742.75     69.91 o 
   0   2   6     4892.15     4589.66     74.27 o 
   1   2   6     1105.81     1116.64     67.43 o 
   2   2   6     1118.92     1269.25     76.34 o 
   3   2   6     7929.61     7313.98     42.27 o 
   4   2   6     2091.93     2068.43    165.31 o 
   5   2   6        6.82       34.11     52.03 o 
   6   2   6      101.41      102.20     31.31 o 
   7   2   6      644.76      674.42     68.69 o 
   8   2   6       75.36      116.80     32.25 o 
   9   2   6      183.35      191.30     60.88 o 
  10   2   6        2.87       39.36     55.19 o 
 -11   3   6       67.87      113.94     81.49 o 
 -10   3   6       55.77       75.99     42.45 o 
  -9   3   6      263.32      306.03     23.77 o 
  -8   3   6       70.56      110.19     72.72 o 
  -7   3   6     2015.20     1910.30     33.12 o 
  -6   3   6     1514.16     1440.43     46.38 o 
  -5   3   6       74.04      123.96     29.82 o 
  -4   3   6     2730.12     2843.88     70.81 o 
  -3   3   6     1379.34     1408.25     63.56 o 
  -2   3   6     6987.19     6640.12     23.27 o 
  -1   3   6     5108.12     4838.12     64.88 o 
   0   3   6      371.72      357.19     33.61 o 
   1   3   6     1322.72     1629.93     73.57 o 
   2   3   6     9399.21     8723.66     42.64 o 
   3   3   6     3099.00     2971.67     96.74 o 
   4   3   6       49.47       98.55    114.37 o 
   5   3   6      207.01      375.58     98.04 o 
   6   3   6     1808.56     1956.00     47.99 o 
   7   3   6      376.35      403.78     49.20 o 
   8   3   6        5.08        5.52     19.66 o 
   9   3   6       83.85      150.52     33.50 o 
  10   3   6      132.76      150.28    107.93 o 
 -11   4   6      283.88      307.98     35.23 o 
 -10   4   6        2.28       54.13     75.91 o 
  -9   4   6      456.93      450.50     43.47 o 
  -8   4   6       25.02       41.61     76.57 o 
  -7   4   6     1422.79     1584.96     41.46 o 
  -6   4   6        5.14       48.30     28.70 o 
  -5   4   6     5475.05     4892.94     94.61 o 
  -4   4   6       87.42      124.18     49.83 o 
  -3   4   6     1730.12     1903.86     56.99 o 
  -2   4   6     2649.62     2830.85     66.52 o 
  -1   4   6     5859.58     5692.47     62.91 o 
   0   4   6     3791.98     4091.88     72.48 o 
   1   4   6      222.98      251.57     27.90 o 
   2   4   6      663.25      688.99     78.90 o 
   3   4   6     4802.31     4562.68    153.10 o 
   4   4   6     3589.32     3432.99    103.32 o 
   5   4   6        1.29        5.64     14.95 o 
   6   4   6       62.10      124.57    126.69 o 
   7   4   6     2173.30     2517.07    119.87 o 
   8   4   6       15.13       12.32      3.76 o 
   9   4   6        1.04        2.10      5.60 o 
  10   4   6        3.84        8.97     22.71 o 
 -11   5   6      104.60      213.54     60.92 o 
 -10   5   6       32.42       50.78     45.65 o 
  -9   5   6       35.59       39.94     16.06 o 
  -8   5   6      126.29      174.69     42.32 o 
  -7   5   6     1005.65     1164.42    108.35 o 
  -6   5   6      239.35      278.47     49.19 o 
  -5   5   6        1.09       36.35     35.30 o 
  -4   5   6     3688.62     3420.51     63.67 o 
  -3   5   6     3833.70     4042.81     51.74 o 
  -2   5   6      156.80      300.58     86.55 o 
  -1   5   6      149.33      195.26     35.46 o 
   0   5   6     1876.63     2147.33     85.17 o 
   1   5   6       34.94       80.55     22.89 o 
   2   5   6     4769.92     4656.73     40.60 o 
   3   5   6      165.95      154.04     46.96 o 
   4   5   6      339.45      440.61     48.50 o 
   5   5   6      118.04      269.16     90.55 o 
   6   5   6        2.56       61.16     70.14 o 
   7   5   6      221.15      200.56     20.35 o 
   8   5   6      157.01      215.29     87.61 o 
   9   5   6       16.50       15.25    108.41 o 
  10   5   6        9.66       14.73     24.73 o 
 -11   6   6      259.55      285.61     54.64 o 
 -10   6   6      447.39      396.63     56.43 o 
  -9   6   6      457.30      429.53     57.16 o 
  -8   6   6      113.21       87.99     14.55 o 
  -7   6   6      839.80      802.36     20.56 o 
  -6   6   6      393.55      407.45     52.75 o 
  -5   6   6     3962.04     4022.68     85.08 o 
  -4   6   6      636.85      707.36     47.03 o 
  -3   6   6     1962.66     2120.87     42.09 o 
  -2   6   6     2810.14     2776.84    174.35 o 
  -1   6   6     6553.81     6083.29    101.37 o 
   0   6   6     1222.16     1286.36     26.27 o 
   1   6   6     1903.60     1993.20    111.95 o 
   2   6   6      577.18      592.91     24.81 o 
   3   6   6     5336.56     4861.17     20.16 o 
   4   6   6      741.90      712.11     45.43 o 
   5   6   6      801.53      817.02     84.34 o 
   6   6   6      289.03      282.99     10.53 o 
   7   6   6     2514.21     2205.09     77.02 o 
   8   6   6      347.09      389.36     57.88 o 
   9   6   6       70.57       84.54     56.12 o 
 -11   7   6      360.47      401.81     39.89 o 
 -10   7   6       80.95      155.78     46.52 o 
  -9   7   6      226.17      302.57     56.53 o 
  -8   7   6       94.96      149.76     17.13 o 
  -7   7   6     2678.47     2678.07     36.46 o 
  -6   7   6      932.53     1043.62     59.85 o 
  -5   7   6      390.04      433.40     49.27 o 
  -4   7   6      943.93      916.34     40.08 o 
  -3   7   6     3977.25     3846.97     61.38 o 
  -2   7   6     1795.90     2303.97     76.29 o 
  -1   7   6        0.70        1.62      3.75 o 
   0   7   6     1187.06     1148.03     66.98 o 
   1   7   6      794.25      712.21     23.88 o 
   2   7   6       43.90       71.22     45.71 o 
   3   7   6        7.18       18.85     13.56 o 
   4   7   6      269.92      301.56     46.70 o 
   5   7   6      222.19      238.36     44.46 o 
   6   7   6      312.68      333.66     34.13 o 
   7   7   6        0.13        0.08     22.94 o 
   8   7   6      542.18      578.20     71.30 o 
   9   7   6      130.87      173.97    118.36 o 
 -10   8   6      545.69      474.82     31.94 o 
  -9   8   6      786.49      729.92     47.92 o 
  -8   8   6       94.02      108.57      5.13 o 
  -7   8   6      472.60      468.04     41.70 o 
  -6   8   6        0.52       15.17     39.64 o 
  -5   8   6     1271.14     1250.67     29.10 o 
  -4   8   6      638.90      891.37     53.06 o 
  -3   8   6      734.46      729.12     20.27 o 
  -2   8   6     1057.64     1208.82    151.05 o 
  -1   8   6     2904.55     2906.40    103.96 o 
   0   8   6       72.63       79.56     38.31 o 
   1   8   6        6.99       28.12     29.36 o 
   2   8   6      260.53      245.87     46.84 o 
   3   8   6     4266.79     3999.54     43.00 o 
   4   8   6      775.43      748.64     35.70 o 
   5   8   6        5.17       10.52      7.70 o 
   6   8   6      744.44      663.10     20.51 o 
   7   8   6     1465.47     1628.79    105.82 o 
   8   8   6      327.91      321.17     81.93 o 
   9   8   6       72.42      104.64     60.15 o 
 -10   9   6      313.40      369.45     96.13 o 
  -9   9   6      437.15      404.01     50.15 o 
  -8   9   6       69.09       85.88     12.58 o 
  -7   9   6     1942.04     1887.07    103.99 o 
  -6   9   6     2508.35     2245.27    127.75 o 
  -5   9   6        1.29       21.41     30.80 o 
  -4   9   6      861.37      882.70     86.18 o 
  -3   9   6     1321.11     1610.50     57.28 o 
  -2   9   6     2368.88     2266.30     42.11 o 
  -1   9   6     1402.17     1770.31    102.10 o 
   0   9   6      700.01      672.19     16.24 o 
   1   9   6      855.17      786.04     46.40 o 
   2   9   6      647.12      683.05     49.00 o 
   3   9   6       16.70       30.71     33.46 o 
   4   9   6      892.62      839.27     86.56 o 
   5   9   6       60.06       92.94     25.77 o 
   6   9   6      647.59      583.16     25.19 o 
   7   9   6      334.13      334.03     42.63 o 
   8   9   6      519.88      489.41     19.10 o 
   9   9   6      296.91      297.66     38.70 o 
 -10  10   6      366.05      433.08     59.80 o 
  -9  10   6      103.80      219.72     54.19 o 
  -8  10   6      448.21      484.55     46.40 o 
  -7  10   6        1.58       15.88     14.78 o 
  -6  10   6      119.52      158.53     41.52 o 
  -5  10   6       31.16       39.97      5.58 o 
  -4  10   6      319.21      341.73     27.64 o 
  -3  10   6      152.41      181.42     26.90 o 
  -2  10   6      216.99      302.22     45.53 o 
  -1  10   6      321.00      295.59     35.06 o 
   0  10   6      242.27      245.08     68.27 o 
   1  10   6       89.27       73.28     20.60 o 
   2  10   6      135.56      194.79     58.94 o 
   3  10   6     1295.50     1329.94     40.05 o 
   4  10   6       23.82       34.06     27.42 o 
   5  10   6       17.44       14.25     11.16 o 
   6  10   6      792.38      848.47     53.83 o 
   7  10   6      601.04      563.08     73.61 o 
   8  10   6        9.11       30.49     36.07 o 
   9  10   6       28.85       31.35     35.47 o 
 -10  11   6      649.24      603.78     77.61 o 
  -9  11   6        4.82        7.05     50.53 o 
  -8  11   6      198.14      198.11     70.52 o 
  -7  11   6      226.78      263.71     36.03 o 
  -6  11   6     3023.32     2763.94     43.01 o 
  -5  11   6      540.40      622.08     52.32 o 
  -4  11   6      246.30      336.46     57.70 o 
  -3  11   6       68.33      103.21     31.31 o 
  -2  11   6     3052.91     2818.97     42.96 o 
  -1  11   6      706.36      827.70     61.38 o 
   0  11   6      265.46      256.40     82.58 o 
   1  11   6     1522.70     1353.37     26.95 o 
   2  11   6     2633.78     2410.27    178.18 o 
   3  11   6      723.91      714.21     29.06 o 
   4  11   6      479.81      500.57     28.52 o 
   5  11   6      372.74      380.18     39.83 o 
   6  11   6      472.93      455.78     17.17 o 
   7  11   6       18.07       35.05     30.72 o 
   8  11   6      317.73      340.55     22.60 o 
  -9  12   6       82.74      117.22     60.76 o 
  -8  12   6      259.64      234.91     28.31 o 
  -7  12   6       16.48       22.85     32.24 o 
  -6  12   6        0.82        3.11     15.25 o 
  -5  12   6        4.30       12.07     35.41 o 
  -4  12   6      370.89      404.77     42.74 o 
  -3  12   6      276.38      218.34     15.16 o 
  -2  12   6       84.06       84.05     12.36 o 
  -1  12   6      519.44      489.75      8.77 o 
   0  12   6      109.23      143.78     72.85 o 
   1  12   6       62.09      239.93     70.69 o 
   2  12   6      430.22      385.75     34.09 o 
   3  12   6       17.92       20.03     28.92 o 
   4  12   6       46.62      105.68     24.60 o 
   5  12   6      177.03      203.62     43.14 o 
   6  12   6      988.49      886.73     17.89 o 
   7  12   6        0.46       18.01     50.05 o 
   8  12   6       95.10      125.70     39.81 o 
  -9  13   6       15.62       23.34    108.22 o 
  -8  13   6      519.59      453.81     17.83 o 
  -7  13   6       13.86       37.27     40.35 o 
  -6  13   6     1232.20     1502.68     94.34 o 
  -5  13   6     1123.05     1040.76     39.39 o 
  -4  13   6       24.89       40.88     53.10 o 
  -3  13   6       58.29       69.84     36.29 o 
  -2  13   6      768.40      720.00     50.90 o 
  -1  13   6     1457.17     1602.35    255.16 o 
   0  13   6      167.71      286.28     91.59 o 
   1  13   6       15.63       21.19     10.81 o 
   2  13   6       71.51      151.41     32.83 o 
   3  13   6     1097.78     1068.19    148.96 o 
   4  13   6       33.18       46.01     46.47 o 
   5  13   6       34.70       42.05     30.28 o 
   6  13   6      313.51      301.24     35.05 o 
   7  13   6        1.28       17.13     13.50 o 
   8  13   6      481.01      460.85     24.33 o 
  -9  14   6        7.49       23.26     25.71 o 
  -8  14   6      876.07      900.11    125.71 o 
  -7  14   6       52.80       60.26     31.18 o 
  -6  14   6      125.88      118.02     47.12 o 
  -5  14   6      299.46      382.21     42.59 o 
  -4  14   6      585.18      546.78     29.03 o 
  -3  14   6      148.68      150.42     44.77 o 
  -2  14   6      315.65      336.19     47.28 o 
  -1  14   6     1391.14     1873.18     93.64 o 
   0  14   6      185.93      211.00     57.51 o 
   1  14   6       13.45       40.57     42.25 o 
   2  14   6      115.82       94.03     39.97 o 
   3  14   6      640.16      706.84     48.28 o 
   4  14   6      112.23      114.53     17.64 o 
   5  14   6      102.96      103.56     56.59 o 
   6  14   6      815.98      695.21     36.28 o 
   7  14   6      280.88      274.08     21.20 o 
  -8  15   6      523.17      513.15     50.33 o 
  -7  15   6        6.47        5.09     14.71 o 
  -6  15   6     1748.53     1791.51     46.65 o 
  -5  15   6       36.51       58.96     41.59 o 
  -4  15   6      174.15      199.29     45.71 o 
  -3  15   6      547.39      544.90     54.46 o 
  -2  15   6      612.05      605.92     27.76 o 
  -1  15   6      219.05      249.57     85.16 o 
   0  15   6        1.24       69.30    121.04 o 
   1  15   6       21.07       57.87     21.88 o 
   2  15   6       17.19       36.47     33.08 o 
   3  15   6       45.04       52.27      8.93 o 
   4  15   6        1.53        8.01     24.83 o 
   5  15   6        0.59        1.37     19.21 o 
   6  15   6       21.80       12.81     11.67 o 
   7  15   6       66.22       77.21     19.93 o 
  -8  16   6     1442.78     1203.67    111.70 o 
  -7  16   6       74.77       94.81     88.21 o 
  -6  16   6       46.14       52.11      6.88 o 
  -5  16   6      382.20      428.84     89.68 o 
  -4  16   6     2543.31     2336.67    182.21 o 
  -3  16   6       41.33      120.43     77.02 o 
  -2  16   6       90.75      108.68     92.32 o 
  -1  16   6      459.47      422.98     12.21 o 
   0  16   6      657.06      614.50     69.82 o 
   1  16   6      500.73      507.54     33.50 o 
   2  16   6       36.69       84.76     83.30 o 
   3  16   6      396.13      414.52     47.08 o 
   4  16   6      560.79      486.83     38.89 o 
   5  16   6      316.89      351.71     35.76 o 
   6  16   6      390.28      421.84     41.15 o 
   7  16   6      120.28      184.20     48.26 o 
  -7  17   6       80.78       75.62     16.14 o 
  -6  17   6      234.31      294.83     48.48 o 
  -5  17   6       48.51       68.35      6.87 o 
  -4  17   6      386.86      450.09     98.53 o 
  -3  17   6      295.92      345.38     70.98 o 
  -2  17   6       44.48       61.24     79.49 o 
  -1  17   6       34.29       37.60     48.97 o 
   0  17   6       51.57       43.93      6.57 o 
   1  17   6       67.71      171.08     46.08 o 
   2  17   6      151.50      175.13     63.37 o 
   3  17   6      677.82      651.96     59.01 o 
   4  17   6      340.78      374.12     73.30 o 
   5  17   6        6.47       23.30     69.45 o 
   6  17   6        3.80        8.58     22.79 o 
  -7  18   6        3.02        5.01      8.74 o 
  -6  18   6       24.06       38.24     49.84 o 
  -5  18   6      115.91      215.22     49.24 o 
  -4  18   6      460.06      581.29     96.66 o 
  -3  18   6       46.52       78.07     75.93 o 
  -2  18   6       16.41       22.69     11.27 o 
  -1  18   6      496.15      494.08     45.40 o 
   0  18   6        7.37       26.30     32.04 o 
   1  18   6      230.60      222.12     96.95 o 
   2  18   6       69.33      112.92    109.75 o 
   3  18   6      533.65      520.49     45.44 o 
   4  18   6      197.59      231.82     54.57 o 
   5  18   6      170.12      245.94     67.90 o 
  -6  19   6       35.20       32.40     60.73 o 
  -5  19   6       14.06       34.60     52.44 o 
  -4  19   6       17.19       19.34      9.37 o 
  -3  19   6      364.36      351.16     38.82 o 
  -2  19   6      144.75      200.52     76.08 o 
  -1  19   6        6.07       28.82     31.69 o 
   0  19   6       34.33       39.02     77.83 o 
   1  19   6      555.69      610.11    117.89 o 
   2  19   6      614.07      626.46     33.56 o 
   3  19   6      276.52      403.85     75.39 o 
   4  19   6       52.76       48.47     46.61 o 
   5  19   6      100.47      183.89     37.39 o 
  -5  20   6        2.42        6.86     30.68 o 
  -4  20   6      217.83      220.33     30.06 o 
  -3  20   6       24.05       22.92      9.08 o 
  -2  20   6      109.48      116.91     52.43 o 
  -1  20   6      526.10      475.07    112.65 o 
   0  20   6        5.71       39.06     28.16 o 
   1  20   6        1.65       16.50     72.96 o 
   2  20   6        2.17        5.68     24.73 o 
   3  20   6      274.18      301.11     94.03 o 
   4  20   6        2.52       35.37     17.42 o 
  -4  21   6       25.62       22.61      7.78 o 
  -3  21   6      242.95      311.72     59.01 o 
  -2  21   6       44.05       34.36     14.09 o 
  -1  21   6      110.27      109.29     26.24 o 
   0  21   6      110.68       89.73     28.98 o 
   1  21   6      792.32      706.32     68.18 o 
   2  21   6      274.33      300.41     39.76 o 
   3  21   6      215.90      204.45     16.21 o 
  -2  22   6       54.48       55.00     14.71 o 
  -1  22   6      352.76      394.43     66.87 o 
   0  22   6      162.09      181.16     52.28 o 
   1  22   6        1.33        7.91     72.72 o 
 -11   0   7      239.50      430.18    169.06 o 
  -9   0   7       77.44      197.24    172.20 o 
  -7   0   7     1448.33     1510.94     81.40 o 
  -5   0   7        6.82       27.33     26.99 o 
  -3   0   7      966.31     1030.40     62.07 o 
  -1   0   7     1825.04     1913.18     97.99 o 
   1   0   7     2122.39     2201.60     65.75 o 
   3   0   7     9929.99     9542.77    136.50 o 
   5   0   7      276.59      259.86     14.40 o 
   7   0   7     3439.79     3313.05     83.91 o 
   9   0   7      204.11      339.38    185.35 o 
 -11   1   7      730.32      673.63     21.51 o 
 -10   1   7       54.55       77.04     67.38 o 
  -9   1   7      108.51      122.11     41.71 o 
  -8   1   7      174.30      145.07     18.47 o 
  -7   1   7     2018.45     1945.86     66.92 o 
  -6   1   7       51.65       44.03      9.55 o 
  -5   1   7      250.77      263.40     43.40 o 
  -4   1   7      111.08      114.31     17.19 o 
  -3   1   7     1990.52     1859.05     46.31 o 
  -2   1   7      100.56      122.95     17.68 o 
  -1   1   7     2462.44     2553.63    130.29 o 
   0   1   7      498.65      554.16    133.37 o 
   1   1   7     7950.34     7638.37     57.23 o 
   2   1   7      561.88      606.71     66.10 o 
   3   1   7     7108.42     6289.60     20.04 o 
   4   1   7     1263.64     1430.38    173.76 o 
   5   1   7     6103.02     5670.97     84.43 o 
   6   1   7       69.74       86.06     82.71 o 
   7   1   7      321.59      281.26     44.05 o 
   8   1   7       18.90       23.67      4.70 o 
   9   1   7      699.34      741.28     75.90 o 
 -11   2   7      133.97      141.32     67.31 o 
 -10   2   7      340.74      312.68     27.90 o 
  -9   2   7        4.85        9.45     36.57 o 
  -8   2   7       23.95       50.12     14.58 o 
  -7   2   7      140.31      210.05     53.02 o 
  -6   2   7      821.82      764.66     90.98 o 
  -5   2   7       48.45       64.27     20.99 o 
  -4   2   7        6.22       44.20     49.51 o 
  -3   2   7        7.02       21.54     21.89 o 
  -2   2   7     1686.94     1793.43     57.02 o 
  -1   2   7       30.33       77.93     61.68 o 
   0   2   7        8.15       40.86     95.81 o 
   1   2   7       46.43       69.41     86.74 o 
   2   2   7     3484.40     3478.86     57.16 o 
   3   2   7     4385.29     4207.35    211.64 o 
   4   2   7      330.52      324.83      8.14 o 
   5   2   7       68.96      105.05     68.87 o 
   6   2   7     1317.41     1685.83     68.69 o 
   7   2   7      838.33     1024.32    183.47 o 
   8   2   7       15.89       19.21      7.76 o 
   9   2   7      144.69      212.49     76.14 o 
 -11   3   7      266.14      254.72     98.05 o 
 -10   3   7        0.51        1.99      6.26 o 
  -9   3   7       16.03       19.66     23.70 o 
  -8   3   7        8.94       10.69     14.01 o 
  -7   3   7      332.03      385.11     38.37 o 
  -6   3   7     1523.17     1513.70    222.26 o 
  -5   3   7       55.57       72.88     18.28 o 
  -4   3   7       73.29       94.83     67.74 o 
  -3   3   7     1344.29     1405.41    106.29 o 
  -2   3   7      375.41      376.90     37.21 o 
  -1   3   7     1734.96     2025.32     57.02 o 
   0   3   7       10.27       34.97     24.92 o 
   1   3   7     2019.49     2230.44     84.53 o 
   2   3   7      395.10      462.11     98.93 o 
   3   3   7     1473.92     1453.94     51.97 o 
   4   3   7      326.22      389.12     42.32 o 
   5   3   7      837.64      759.97     54.02 o 
   6   3   7       13.30       33.69    113.37 o 
   7   3   7       67.76       97.89     68.58 o 
   8   3   7      144.98      187.27     92.94 o 
   9   3   7      126.96      105.06     93.39 o 
 -11   4   7       43.45       72.09     67.42 o 
 -10   4   7      870.30      776.00     30.68 o 
  -9   4   7      112.95      125.42     53.03 o 
  -8   4   7      289.82      274.34     19.91 o 
  -7   4   7      187.95      205.98     69.37 o 
  -6   4   7     4689.85     4288.56    170.74 o 
  -5   4   7       10.45       35.19     26.61 o 
  -4   4   7     1139.49     1216.87    131.25 o 
  -3   4   7     2825.82     3101.16     44.73 o 
  -2   4   7     5484.53     5206.26     38.11 o 
  -1   4   7      103.20      153.57     48.64 o 
   0   4   7     1689.55     1879.60    105.41 o 
   1   4   7      875.74      907.06     38.24 o 
   2   4   7     5246.71     5000.62     74.51 o 
   3   4   7     1275.48     1227.47     39.14 o 
   4   4   7      147.30      330.78     90.84 o 
   5   4   7      410.50      364.12     26.50 o 
   6   4   7     1307.90     1645.52     75.05 o 
   7   4   7      687.50      768.22     90.24 o 
   8   4   7       25.64       48.84     21.29 o 
   9   4   7      132.94      164.32     51.79 o 
 -11   5   7      154.82      242.87    123.12 o 
 -10   5   7       94.12      142.18     52.30 o 
  -9   5   7      118.17      144.81     47.48 o 
  -8   5   7      153.02      236.13     51.77 o 
  -7   5   7      267.35      234.59     51.22 o 
  -6   5   7     1485.92     1795.41     61.18 o 
  -5   5   7        5.68       23.90     35.80 o 
  -4   5   7      734.75      799.35     38.86 o 
  -3   5   7       14.88       31.72     20.88 o 
  -2   5   7     1983.24     2080.38     51.15 o 
  -1   5   7     1393.82     1703.38     60.22 o 
   0   5   7      626.02      622.18     22.44 o 
   1   5   7     1257.42     1311.18    103.17 o 
   2   5   7     1073.43     1064.87     64.80 o 
   3   5   7      125.69      201.43     39.49 o 
   4   5   7       57.55       72.01     95.64 o 
   5   5   7      364.23      445.89     71.08 o 
   6   5   7      539.86      602.91     62.83 o 
   7   5   7       22.41       50.41    103.99 o 
   8   5   7      199.43      196.09     27.90 o 
   9   5   7      143.13      123.00     19.26 o 
 -10   6   7      833.68      810.85     79.75 o 
  -9   6   7       17.33       27.58     33.62 o 
  -8   6   7       59.05       75.40     12.33 o 
  -7   6   7      426.95      568.03     65.64 o 
  -6   6   7     3085.85     2787.82     48.53 o 
  -5   6   7       34.95       35.68     23.56 o 
  -4   6   7     1038.88     1047.40     63.86 o 
  -3   6   7     1831.44     2173.21     80.68 o 
  -2   6   7     7601.60     6977.89     73.57 o 
  -1   6   7       68.56       81.01     48.11 o 
   0   6   7      506.92      516.05     25.22 o 
   1   6   7     1911.41     1770.26     42.48 o 
   2   6   7     7039.50     6511.02     31.37 o 
   3   6   7     1885.98     2119.13     61.82 o 
   4   6   7      715.07      637.25     28.49 o 
   5   6   7      417.30      528.87    123.07 o 
   6   6   7     2582.54     2737.58    100.72 o 
   7   6   7      398.02      415.47     20.42 o 
   8   6   7        0.28       10.19    115.26 o 
   9   6   7       42.52       66.43     26.28 o 
 -10   7   7       94.13      134.94     83.89 o 
  -9   7   7      567.29      532.96     11.19 o 
  -8   7   7      236.66      305.29     30.21 o 
  -7   7   7      105.10      114.71     15.18 o 
  -6   7   7     1140.88     1087.48     79.58 o 
  -5   7   7      155.83      167.68     12.33 o 
  -4   7   7     1184.91     1316.36    150.50 o 
  -3   7   7     1574.06     1436.53    246.01 o 
  -2   7   7     2296.34     2369.94     55.02 o 
  -1   7   7        1.18       12.20     18.34 o 
   0   7   7      364.54      401.01     40.42 o 
   1   7   7        0.76       13.79     31.26 o 
   2   7   7      271.80      343.89     81.93 o 
   3   7   7      317.91      382.55     48.38 o 
   4   7   7      455.49      447.40     27.02 o 
   5   7   7      131.79      145.48     26.03 o 
   6   7   7       32.00       62.05     89.33 o 
   7   7   7      287.45      265.21     23.79 o 
   8   7   7      258.85      274.30     40.68 o 
   9   7   7      200.99      265.86     54.56 o 
 -10   8   7      476.01      516.63     58.15 o 
  -9   8   7       48.91       62.37     17.17 o 
  -8   8   7      110.51      114.46     14.32 o 
  -7   8   7      142.04      161.41     40.08 o 
  -6   8   7     1731.30     1637.86     33.34 o 
  -5   8   7      322.87      302.21     20.16 o 
  -4   8   7       97.77      169.16     63.38 o 
  -3   8   7     2327.52     2248.25     53.94 o 
  -2   8   7     3105.56     2866.80     39.42 o 
  -1   8   7      203.58      307.01     33.51 o 
   0   8   7      509.36      489.31     60.15 o 
   1   8   7     3179.20     3222.72     29.09 o 
   2   8   7     1987.94     2023.42     51.73 o 
   3   8   7       56.30      100.79     29.92 o 
   4   8   7      355.85      341.62     15.27 o 
   5   8   7     1349.08     1296.09     32.19 o 
   6   8   7     1732.85     1665.90     43.52 o 
   7   8   7      184.80      195.38     26.61 o 
   8   8   7      120.19      171.56     75.25 o 
   9   8   7       18.27       18.68     19.67 o 
 -10   9   7       59.71       90.92     45.47 o 
  -9   9   7      596.60      638.42     59.03 o 
  -8   9   7      415.29      376.61     32.92 o 
  -7   9   7     1384.67     1551.30     80.36 o 
  -6   9   7      301.28      265.26      6.79 o 
  -5   9   7       71.62      111.30     53.04 o 
  -4   9   7     1773.78     1739.56     69.20 o 
  -3   9   7     4012.46     3842.48     31.70 o 
  -2   9   7     1813.71     1966.65     56.35 o 
  -1   9   7       94.84      109.86     38.26 o 
   0   9   7     1413.80     1589.86     71.70 o 
   1   9   7     1346.04     1803.49     90.06 o 
   2   9   7      290.51      386.19     43.29 o 
   3   9   7        1.52        8.13     29.58 o 
   4   9   7      484.03      426.84     22.66 o 
   5   9   7       80.74      131.82     65.71 o 
   6   9   7       18.75       42.52     26.50 o 
   7   9   7      486.40      443.69     28.84 o 
   8   9   7      106.83      120.00     49.94 o 
 -10  10   7       12.99       41.83     26.66 o 
  -9  10   7        7.48       19.13     29.85 o 
  -8  10   7       82.41       70.84      9.83 o 
  -7  10   7       11.73       30.74     33.56 o 
  -6  10   7      146.56      177.02     23.68 o 
  -5  10   7      417.90      364.48     34.24 o 
  -4  10   7      343.28      333.48     19.99 o 
  -3  10   7     1209.72     1141.28     26.47 o 
  -2  10   7        7.33       14.22     13.93 o 
  -1  10   7      906.31     1038.32     59.00 o 
   0  10   7      197.96      188.89     17.85 o 
   1  10   7     1633.17     1584.40    244.20 o 
   2  10   7      669.39      636.20     54.46 o 
   3  10   7      320.51      405.58     40.86 o 
   4  10   7      183.41      177.33     43.16 o 
   5  10   7        6.22       15.04     26.62 o 
   6  10   7      232.59      325.04     82.99 o 
   7  10   7       43.93       75.20     16.33 o 
   8  10   7      345.57      318.74     20.95 o 
  -9  11   7      548.65      549.90     32.32 o 
  -8  11   7      632.60      544.79     22.18 o 
  -7  11   7     2021.28     1888.35     52.37 o 
  -6  11   7       36.10       52.72     48.11 o 
  -5  11   7      363.43      338.96     16.30 o 
  -4  11   7     1149.22     1240.85    126.73 o 
  -3  11   7     3813.68     3742.34     47.32 o 
  -2  11   7        8.48       30.92     57.05 o 
  -1  11   7      921.70      911.77     37.88 o 
   0  11   7       95.06      104.68     51.35 o 
   1  11   7     2253.51     2239.04     93.31 o 
   2  11   7        2.29       10.87     14.85 o 
   3  11   7      262.40      343.83     38.78 o 
   4  11   7       13.19       39.50     61.27 o 
   5  11   7       93.92      105.68     36.93 o 
   6  11   7      214.64      211.38     23.17 o 
   7  11   7      633.29      580.40     15.67 o 
   8  11   7       49.77       50.88      8.10 o 
  -9  12   7      337.53      406.42     62.87 o 
  -8  12   7        7.03       33.29     69.41 o 
  -7  12   7      149.52      162.83     16.57 o 
  -6  12   7       74.33       63.94     13.01 o 
  -5  12   7      325.54      331.54     65.02 o 
  -4  12   7        0.55       39.57     25.72 o 
  -3  12   7       33.81       27.25      6.77 o 
  -2  12   7       22.31       57.68     81.89 o 
  -1  12   7      805.95      908.03    132.12 o 
   0  12   7      136.27      121.56     10.63 o 
   1  12   7        0.14        9.82     19.99 o 
   2  12   7      520.76      472.95     14.56 o 
   3  12   7      222.30      201.76     32.73 o 
   4  12   7        9.09       13.47     31.63 o 
   5  12   7       56.01       66.04     10.39 o 
   6  12   7      184.49      183.73     17.65 o 
   7  12   7       89.74      244.19     78.88 o 
   8  12   7       21.14       36.78     29.70 o 
  -9  13   7      181.84      144.80     36.49 o 
  -8  13   7      631.21      521.08      9.72 o 
  -7  13   7     1706.01     1680.25    138.53 o 
  -6  13   7       71.78       92.39     49.65 o 
  -5  13   7      133.99      239.28     79.77 o 
  -4  13   7     1591.48     1581.05     72.62 o 
  -3  13   7     3520.60     3237.21    158.08 o 
  -2  13   7        3.10       16.41     13.63 o 
  -1  13   7        4.66       30.15     86.74 o 
   0  13   7      109.00      157.98     78.76 o 
   1  13   7     1215.19     1316.88     66.40 o 
   2  13   7      230.01      309.23     49.92 o 
   3  13   7        1.41       10.39      4.38 o 
   4  13   7        0.87        3.92     82.07 o 
   5  13   7       28.66       33.81      1.88 o 
   6  13   7      483.92      438.55     27.74 o 
   7  13   7      106.58      151.35     43.33 o 
  -8  14   7        6.36       32.59     38.43 o 
  -7  14   7      340.46      432.59     84.96 o 
  -6  14   7      129.37      137.78     45.75 o 
  -5  14   7     1583.80     1486.74    110.49 o 
  -4  14   7      119.11      123.37     26.38 o 
  -3  14   7       14.33       51.66     49.58 o 
  -2  14   7      112.38      131.55     21.60 o 
  -1  14   7     2528.57     2736.19     68.62 o 
   0  14   7      145.64      160.62     70.50 o 
   1  14   7       62.11       94.78     49.11 o 
   2  14   7      346.01      324.83     65.17 o 
   3  14   7        4.23       43.39     21.65 o 
   4  14   7      159.94      210.17     24.45 o 
   5  14   7        8.39       22.17     35.24 o 
   6  14   7      154.42      211.42     34.63 o 
   7  14   7      218.30      303.78     65.20 o 
  -8  15   7       19.71       30.97     24.11 o 
  -7  15   7     1031.49     1101.09     70.48 o 
  -6  15   7        6.32       10.60     40.65 o 
  -5  15   7       87.05       82.89     21.64 o 
  -4  15   7        0.17        3.60     85.46 o 
  -3  15   7     4112.21     3910.80     42.51 o 
  -2  15   7        1.93       57.54     72.92 o 
  -1  15   7       79.16      103.12     93.56 o 
   0  15   7       39.11       72.39     39.59 o 
   1  15   7      470.79      427.76     35.07 o 
   2  15   7        0.27       51.23     78.91 o 
   3  15   7      314.51      345.11     45.88 o 
   4  15   7       70.32       97.72     62.47 o 
   5  15   7        2.80       16.35     40.57 o 
   6  15   7       90.96       79.45     15.67 o 
  -7  16   7      516.46      457.28     15.65 o 
  -6  16   7      211.40      218.79    118.64 o 
  -5  16   7     1351.08     1212.34     83.35 o 
  -4  16   7       15.17       46.96     63.95 o 
  -3  16   7      589.65      615.22     53.22 o 
  -2  16   7      898.05      914.65     33.55 o 
  -1  16   7     1564.80     1460.01    263.93 o 
   0  16   7        0.23        2.38     12.37 o 
   1  16   7      245.74      308.41     54.37 o 
   2  16   7      442.32      490.89     72.28 o 
   3  16   7      162.33      158.59     21.21 o 
   4  16   7       38.76       45.47     13.63 o 
   5  16   7      111.05      226.65     79.24 o 
   6  16   7      206.47      213.46     46.65 o 
  -7  17   7       72.33      110.89     27.10 o 
  -6  17   7      104.00      106.19     13.69 o 
  -5  17   7        3.94       19.79    103.55 o 
  -4  17   7      194.85      227.71     50.95 o 
  -3  17   7      461.86      484.79     32.78 o 
  -2  17   7       31.56       27.64      7.88 o 
  -1  17   7       85.61       87.57     30.51 o 
   0  17   7      293.83      242.85      4.27 o 
   1  17   7       59.55       98.04     31.39 o 
   2  17   7      145.82      178.71     25.94 o 
   3  17   7      179.15      179.99     77.58 o 
   4  17   7      101.78      137.23     58.71 o 
   5  17   7       26.69       20.37     23.09 o 
  -6  18   7       62.65       77.26     27.86 o 
  -5  18   7      624.29      617.51     45.08 o 
  -4  18   7        0.91       22.21     74.22 o 
  -3  18   7       44.98       48.18      2.08 o 
  -2  18   7      532.17      544.27     48.19 o 
  -1  18   7      370.88      347.81     48.21 o 
   0  18   7      101.62      173.76     77.64 o 
   1  18   7       47.29       92.67     54.89 o 
   2  18   7      216.63      199.53     80.15 o 
   3  18   7       56.58       68.07     15.77 o 
   4  18   7      294.07      431.60     72.43 o 
   5  18   7      128.02      160.07     38.80 o 
  -5  19   7       26.78       42.11     95.88 o 
  -4  19   7      147.56      163.02     19.41 o 
  -3  19   7       31.40       86.93     84.41 o 
  -2  19   7        4.33        1.25     41.99 o 
  -1  19   7      633.04      656.02     86.03 o 
   0  19   7     1114.60      922.98    184.09 o 
   1  19   7        0.39        6.53     11.27 o 
   2  19   7       10.05       24.43     36.56 o 
   3  19   7       99.06      116.11    101.23 o 
   4  19   7      256.69      225.78     34.29 o 
  -4  20   7        7.24       37.99     54.88 o 
  -3  20   7       30.23       60.20     30.80 o 
  -2  20   7       37.48       62.46     40.55 o 
  -1  20   7      111.65      103.28     60.88 o 
   0  20   7       14.90       46.69     67.29 o 
   1  20   7        3.81       10.83     60.57 o 
   2  20   7      130.98      151.75     31.93 o 
   3  20   7        3.07       27.05     27.53 o 
  -3  21   7        0.58       11.79     27.55 o 
  -2  21   7       11.23       23.55     38.86 o 
  -1  21   7      191.00      224.95     71.70 o 
   0  21   7      573.36      527.73     92.69 o 
   1  21   7       32.89       49.86     90.93 o 
 -10   0   8     2016.08     1719.45     92.05 o 
  -8   0   8       52.05      248.59    178.46 o 
  -6   0   8     1546.82     1991.83    140.26 o 
  -4   0   8        7.54       42.55     68.55 o 
  -2   0   8      503.72      536.39     36.00 o 
   0   0   8      677.46      681.90      1.88 o 
   2   0   8      983.87     1022.53     76.39 o 
   4   0   8      312.35      386.97    119.60 o 
   6   0   8     4984.61     4669.95     93.30 o 
   8   0   8       23.32       68.88    132.12 o 
 -10   1   8      433.02      413.69     42.28 o 
  -9   1   8        0.96       16.45     44.59 o 
  -8   1   8      776.16      706.38     52.82 o 
  -7   1   8      437.44      417.51     36.63 o 
  -6   1   8       55.50       90.00     61.03 o 
  -5   1   8      100.14      168.20     60.63 o 
  -4   1   8      125.74      144.87     12.93 o 
  -3   1   8       17.80       48.01     48.34 o 
  -2   1   8      298.73      329.48     26.99 o 
  -1   1   8      326.79      370.49     29.50 o 
   0   1   8      143.27      290.10     84.93 o 
   1   1   8      504.53      557.29    102.69 o 
   2   1   8     2516.14     2431.17     53.96 o 
   3   1   8      395.59      455.05     44.69 o 
   4   1   8     1332.21     1613.89     69.20 o 
   5   1   8       57.43       88.81     61.25 o 
   6   1   8      728.33      635.49     17.92 o 
   7   1   8      271.72      295.05     69.19 o 
   8   1   8      686.75      721.95     73.89 o 
   9   1   8      157.21      300.54     84.55 o 
 -10   2   8      875.65      782.92    310.58 o 
  -9   2   8       75.31      109.93    110.89 o 
  -8   2   8      327.36      310.59     68.57 o 
  -7   2   8       76.15      122.64     42.08 o 
  -6   2   8      547.26      640.85     64.77 o 
  -5   2   8      345.21      343.48     64.97 o 
  -4   2   8      608.27      594.80     62.29 o 
  -3   2   8      935.28     1229.90     74.38 o 
  -2   2   8      889.04      885.65     40.75 o 
  -1   2   8        7.45       11.90     16.13 o 
   0   2   8      284.66      334.76     31.79 o 
   1   2   8     1078.97     1183.58     40.77 o 
   2   2   8     3935.73     4202.15    114.73 o 
   3   2   8       46.20       91.76     64.69 o 
   4   2   8      302.53      301.60     55.37 o 
   5   2   8      260.45      342.42    106.93 o 
   6   2   8     2907.86     2613.93    152.47 o 
   7   2   8       12.67       34.21     28.62 o 
   8   2   8        8.73        6.78     97.46 o 
   9   2   8        9.45       61.08     87.57 o 
 -10   3   8       74.62      124.05     73.11 o 
  -9   3   8        2.14       24.20     52.28 o 
  -8   3   8      495.04      519.37     32.98 o 
  -7   3   8     2477.69     2268.51     66.88 o 
  -6   3   8      873.46      959.62     65.97 o 
  -5   3   8        9.86       22.49     11.51 o 
  -4   3   8      560.36      499.60     18.93 o 
  -3   3   8     1957.84     1954.79     73.15 o 
  -2   3   8       50.00       73.36     40.15 o 
  -1   3   8     1042.76     1067.02     43.53 o 
   0   3   8        8.83       18.33     12.08 o 
   1   3   8     2391.27     2208.06    120.24 o 
   2   3   8      190.51      299.85     61.19 o 
   3   3   8     2292.04     2267.21     57.92 o 
   4   3   8     1386.09     1257.36     39.47 o 
   5   3   8      338.66      374.21     57.92 o 
   6   3   8      474.69      467.47     25.99 o 
   7   3   8      767.59      699.64     25.67 o 
   8   3   8      381.96      345.20     24.73 o 
   9   3   8      263.56      240.84     23.56 o 
 -10   4   8      359.87      477.51    100.20 o 
  -9   4   8        1.55       37.87     47.96 o 
  -8   4   8      358.31      323.16     36.88 o 
  -7   4   8     1090.60     1201.16    126.30 o 
  -6   4   8      351.27      302.22     11.81 o 
  -5   4   8      112.37      184.83     48.32 o 
  -4   4   8      622.64      776.11     73.96 o 
  -3   4   8     3551.14     3423.80    182.73 o 
  -2   4   8      251.76      371.09     66.76 o 
  -1   4   8      326.14      448.65     58.11 o 
   0   4   8      121.13      165.54     34.33 o 
   1   4   8     1722.18     1929.10     29.66 o 
   2   4   8      231.19      383.20     79.70 o 
   3   4   8      314.28      292.07     13.15 o 
   4   4   8      893.29      819.88     52.60 o 
   5   4   8        9.84       22.61     39.63 o 
   6   4   8     1191.01     1138.04     72.36 o 
   7   4   8       21.93       44.87     57.91 o 
   8   4   8       33.08       35.00     85.00 o 
   9   4   8       11.81       54.22     42.11 o 
 -10   5   8        6.59       15.63     28.80 o 
  -9   5   8        5.59       19.59      8.74 o 
  -8   5   8      661.21      691.41     57.01 o 
  -7   5   8     1590.02     1773.01     83.75 o 
  -6   5   8     1000.54     1003.19     92.71 o 
  -5   5   8        4.52        9.28     13.77 o 
  -4   5   8      588.74      542.41      9.45 o 
  -3   5   8     4350.81     4076.66    171.13 o 
  -2   5   8        1.17        9.73     94.28 o 
  -1   5   8     3608.20     3330.41     32.12 o 
   0   5   8        4.65       15.74     32.71 o 
   1   5   8     4214.32     4086.77     78.86 o 
   2   5   8      537.66      635.16     43.61 o 
   3   5   8     1422.61     1434.95    118.92 o 
   4   5   8      228.87      317.99     61.63 o 
   5   5   8      420.84      468.30     42.10 o 
   6   5   8      643.36      676.23     73.72 o 
   7   5   8      900.45      939.77     15.03 o 
   8   5   8      355.82      403.14     55.73 o 
   9   5   8       31.90       90.41    108.40 o 
 -10   6   8      122.56      157.16    101.63 o 
  -9   6   8        2.68       35.54     19.87 o 
  -8   6   8       89.43       86.64     44.81 o 
  -7   6   8      921.34      944.14     53.72 o 
  -6   6   8       11.10       20.65     26.96 o 
  -5   6   8      272.94      239.84     44.82 o 
  -4   6   8      373.24      432.97     47.18 o 
  -3   6   8     2326.73     2288.72     82.04 o 
  -2   6   8      124.84      171.07     37.98 o 
  -1   6   8      245.97      238.19     18.24 o 
   0   6   8     1659.11     1617.04    213.79 o 
   1   6   8     1263.73     1451.12     47.90 o 
   2   6   8        0.24        8.04     33.10 o 
   3   6   8      528.81      522.61     48.71 o 
   4   6   8     1192.36     1138.82    100.81 o 
   5   6   8      139.62      160.63     24.42 o 
   6   6   8      170.27      224.24     56.35 o 
   7   6   8       38.88       62.96     72.47 o 
   8   6   8        8.85       19.42     96.44 o 
 -10   7   8      337.78      376.78     32.20 o 
  -9   7   8      209.88      218.53     26.32 o 
  -8   7   8      231.65      305.22     33.88 o 
  -7   7   8      934.16      831.51     22.52 o 
  -6   7   8     1836.07     1708.91     34.95 o 
  -5   7   8      312.05      273.82     29.23 o 
  -4   7   8      356.69      389.00    101.22 o 
  -3   7   8     6187.58     5721.56    166.86 o 
  -2   7   8       15.33       16.98     13.12 o 
  -1   7   8      932.31      870.43     41.61 o 
   0   7   8       20.15       42.21     14.55 o 
   1   7   8      858.96      758.92     41.47 o 
   2   7   8      570.96      592.01     54.71 o 
   3   7   8     1211.89     1232.82    108.50 o 
   4   7   8       73.05      100.80     38.13 o 
   5   7   8      624.48      654.46     95.76 o 
   6   7   8      300.97      377.09     65.81 o 
   7   7   8      588.00      509.56     25.05 o 
   8   7   8      260.22      392.61     67.03 o 
 -10   8   8        1.88        3.30      2.50 o 
  -9   8   8       98.80      126.10     21.93 o 
  -8   8   8       89.05       91.06     29.14 o 
  -7   8   8     1070.11     1233.29     54.31 o 
  -6   8   8      127.03      171.59     40.21 o 
  -5   8   8      169.33      314.69     69.74 o 
  -4   8   8        6.08       20.16     16.96 o 
  -3   8   8     3722.42     3496.55     55.19 o 
  -2   8   8     1502.40     2073.51     94.47 o 
  -1   8   8      697.48      718.23     90.54 o 
   0   8   8     1600.13     1632.78    195.03 o 
   1   8   8     2360.10     2445.50     70.64 o 
   2   8   8     1918.04     2279.78     59.97 o 
   3   8   8      228.88      254.22     53.57 o 
   4   8   8     2936.98     2838.53     65.70 o 
   5   8   8      446.02      425.96     46.16 o 
   6   8   8      119.31      102.32     34.77 o 
   7   8   8      287.85      302.18     64.11 o 
   8   8   8        1.05        5.30     57.24 o 
  -9   9   8      167.16      225.87     43.14 o 
  -8   9   8        6.46       15.24     24.59 o 
  -7   9   8      132.55      180.82     22.59 o 
  -6   9   8     1831.40     1976.47     75.65 o 
  -5   9   8     1661.11     1735.31     46.13 o 
  -4   9   8        5.39       34.55     31.55 o 
  -3   9   8      233.46      227.70     31.12 o 
  -2   9   8      190.82      244.01     27.85 o 
  -1   9   8      995.21      972.65     27.65 o 
   0   9   8     1919.14     1965.05     20.66 o 
   1   9   8      148.72      144.82     69.50 o 
   2   9   8      347.42      336.50     56.35 o 
   3   9   8      815.47      951.06    143.63 o 
   4   9   8       35.01       44.18     24.27 o 
   5   9   8       29.92       22.75     25.34 o 
   6   9   8      142.22      147.16     20.51 o 
   7   9   8      174.31      147.75     57.65 o 
   8   9   8        5.22       10.81      9.78 o 
  -9  10   8      128.24      171.68     40.16 o 
  -8  10   8       66.51       53.05     11.48 o 
  -7  10   8      118.88      237.32     60.47 o 
  -6  10   8      767.37      762.17     23.33 o 
  -5  10   8       70.49       73.91     16.30 o 
  -4  10   8      338.45      409.87     66.59 o 
  -3  10   8      630.92      696.06     68.83 o 
  -2  10   8     1210.24     1497.80     84.12 o 
  -1  10   8      128.80      139.11     28.03 o 
   0  10   8      392.30      426.66     81.11 o 
   1  10   8      773.94      803.18     67.34 o 
   2  10   8     2094.87     1964.31     79.46 o 
   3  10   8      292.45      293.19     25.90 o 
   4  10   8      451.44      546.25     63.77 o 
   5  10   8      749.04      767.86     46.65 o 
   6  10   8      811.11      767.05     42.41 o 
   7  10   8      317.61      276.99     17.26 o 
   8  10   8        5.51        5.92     14.91 o 
  -9  11   8       38.66      125.77     64.87 o 
  -8  11   8      184.75      206.86     37.58 o 
  -7  11   8       19.69       53.96     41.99 o 
  -6  11   8      684.20      750.30     42.03 o 
  -5  11   8      347.60      365.34     39.80 o 
  -4  11   8      679.05      691.55     53.08 o 
  -3  11   8      109.33      104.09     27.40 o 
  -2  11   8      464.29      505.57     41.95 o 
  -1  11   8      118.02      148.71     47.32 o 
   0  11   8     1301.56     1229.80     92.05 o 
   1  11   8        1.36        1.66     38.23 o 
   2  11   8        2.04       10.88    113.66 o 
   3  11   8       54.72       69.37     56.91 o 
   4  11   8      103.76      203.75     69.65 o 
   5  11   8       83.41      114.82     73.38 o 
   6  11   8       21.03       56.30     66.85 o 
   7  11   8        5.05       31.30     77.53 o 
  -9  12   8       21.80       12.38      7.56 o 
  -8  12   8        0.08       34.22     87.70 o 
  -7  12   8        7.68       23.48     15.27 o 
  -6  12   8      441.17      385.20     15.05 o 
  -5  12   8      419.02      536.85     91.56 o 
  -4  12   8      430.07      407.29     19.78 o 
  -3  12   8      616.98      722.14     62.22 o 
  -2  12   8     1283.21     1305.28     22.91 o 
  -1  12   8      780.41      780.04     61.68 o 
   0  12   8       24.81       59.25     26.27 o 
   1  12   8      183.55      306.80    110.96 o 
   2  12   8     1438.43     1535.93     55.25 o 
   3  12   8     1578.77     1821.09     91.60 o 
   4  12   8       23.69       30.99     23.57 o 
   5  12   8       92.16       82.13      5.64 o 
   6  12   8      207.20      351.72    102.84 o 
   7  12   8      138.99      174.90     45.83 o 
  -8  13   8      446.49      431.05     40.53 o 
  -7  13   8      380.32      355.42     20.31 o 
  -6  13   8      217.16      263.54     60.00 o 
  -5  13   8      204.53      283.83     51.46 o 
  -4  13   8     1902.03     1640.38     20.70 o 
  -3  13   8      223.66      310.04     51.03 o 
  -2  13   8       27.70       49.24     28.63 o 
  -1  13   8      161.08      230.46     33.72 o 
   0  13   8     2863.01     2602.08     61.35 o 
   1  13   8        1.42       19.20     22.99 o 
   2  13   8      222.67      250.54     13.10 o 
   3  13   8      516.74      627.84     57.56 o 
   4  13   8      289.19      420.79     68.37 o 
   5  13   8      120.13      136.21     64.36 o 
   6  13   8        5.29        3.76     50.70 o 
   7  13   8      102.60      108.29     21.35 o 
  -8  14   8      138.10      165.72     43.00 o 
  -7  14   8        2.19        4.61     61.26 o 
  -6  14   8      791.34      842.45     45.97 o 
  -5  14   8        1.00       44.57     93.46 o 
  -4  14   8      276.50      445.60     86.18 o 
  -3  14   8        7.69        8.16     17.22 o 
  -2  14   8     3536.82     3650.66     86.47 o 
  -1  14   8       58.35       70.73     37.39 o 
   0  14   8        6.32       24.11     17.53 o 
   1  14   8       11.35       23.81     57.57 o 
   2  14   8      730.10      689.95     10.92 o 
   3  14   8      392.64      411.30     69.19 o 
   4  14   8        1.73        8.97     35.60 o 
   5  14   8       31.19       62.41    103.23 o 
   6  14   8      182.29      213.15     70.00 o 
  -7  15   8      403.21      339.22     17.60 o 
  -6  15   8      169.23      192.03     34.85 o 
  -5  15   8        1.45        0.27     94.35 o 
  -4  15   8     3520.33     3042.76     73.26 o 
  -3  15   8     1111.22     1035.21     78.36 o 
  -2  15   8      164.71      212.73     20.53 o 
  -1  15   8      153.38      199.15     62.44 o 
   0  15   8     3955.13     3344.36    308.07 o 
   1  15   8      499.57      502.72     44.14 o 
   2  15   8        0.39       15.40     36.82 o 
   3  15   8      311.30      370.19     26.98 o 
   4  15   8      479.95      517.46     47.12 o 
   5  15   8       45.13       74.37     41.08 o 
   6  15   8       48.27       35.92     10.45 o 
  -7  16   8      101.68      116.42     28.50 o 
  -6  16   8      274.70      232.30     30.37 o 
  -5  16   8       27.58       65.11     61.71 o 
  -4  16   8      520.31      572.14     55.51 o 
  -3  16   8      177.28      287.95     69.86 o 
  -2  16   8     2100.94     2020.04    181.59 o 
  -1  16   8       18.81       25.32     40.56 o 
   0  16   8      388.13      518.06    115.80 o 
   1  16   8       33.84       66.73     73.36 o 
   2  16   8      260.76      261.75     40.15 o 
   3  16   8        1.83       14.35     30.14 o 
   4  16   8        3.98       17.23     37.58 o 
   5  16   8       50.01      158.42     91.14 o 
  -6  17   8       86.45      130.94     27.77 o 
  -5  17   8       58.26       66.41     51.77 o 
  -4  17   8     1392.14     1262.91     19.61 o 
  -3  17   8      322.76      440.83    117.22 o 
  -2  17   8      111.31      184.68     35.07 o 
  -1  17   8      104.99       78.88     38.20 o 
   0  17   8     1572.87     1924.35     90.06 o 
   1  17   8        9.43       43.82     37.18 o 
   2  17   8        8.06        6.23     25.05 o 
   3  17   8      232.02      280.02     53.54 o 
   4  17   8      394.40      336.31     75.99 o 
  -5  18   8       62.45      153.45     69.63 o 
  -4  18   8      270.20      374.72     50.18 o 
  -3  18   8      201.61      275.63     72.17 o 
  -2  18   8      187.24      344.15    100.55 o 
  -1  18   8      138.38      221.24     77.33 o 
   0  18   8       37.15       55.58     35.58 o 
   1  18   8      328.19      286.20     29.43 o 
   2  18   8       99.00      142.74     33.11 o 
   3  18   8        9.32       66.23    102.24 o 
   4  18   8        5.56       21.95     21.24 o 
  -4  19   8      233.89      335.42     82.80 o 
  -3  19   8       39.19       52.29     72.32 o 
  -2  19   8       15.15       66.55     68.00 o 
  -1  19   8      300.17      329.79     35.31 o 
   0  19   8      325.09      331.60     33.81 o 
   1  19   8        3.62       35.54     34.72 o 
   2  19   8       34.57       30.09     14.09 o 
   3  19   8      199.48      238.97    102.43 o 
  -3  20   8       62.19       93.56     75.63 o 
  -2  20   8       25.89       38.50    124.23 o 
  -1  20   8       88.11      138.25     53.44 o 
   0  20   8        0.97        1.39     11.27 o 
   1  20   8      191.41      280.56     94.12 o 
  -9   0   9       87.58       87.04     27.55 o 
  -7   0   9     4354.81     4102.64     70.13 o 
  -5   0   9      597.09      629.30     38.82 o 
  -3   0   9     3453.19     3382.16    190.04 o 
  -1   0   9        0.19       14.63     24.16 o 
   1   0   9      361.22      452.72    123.35 o 
   3   0   9      721.24      718.84    135.25 o 
   5   0   9      589.27      589.85     57.61 o 
   7   0   9     1060.38     1062.60    177.83 o 
 -10   1   9       58.06       51.78     39.34 o 
  -9   1   9      690.79      615.77     32.25 o 
  -8   1   9       14.07       61.59     66.90 o 
  -7   1   9      147.59      235.80     68.25 o 
  -6   1   9        4.26        9.17     81.11 o 
  -5   1   9      232.06      235.75     47.62 o 
  -4   1   9        0.49       13.58     38.32 o 
  -3   1   9     1321.53     1296.51    165.21 o 
  -2   1   9      627.01      648.15     45.11 o 
  -1   1   9      299.53      339.04     30.86 o 
   0   1   9       33.68       86.47     58.84 o 
   1   1   9      262.56      304.57     86.37 o 
   2   1   9      219.66      351.14     95.92 o 
   3   1   9        5.22       11.56      3.97 o 
   4   1   9        9.42       10.76     97.05 o 
   5   1   9        0.47        7.12     14.62 o 
   6   1   9      816.52      803.03     50.90 o 
   7   1   9      865.78      851.21    154.98 o 
   8   1   9       19.39       22.04     59.54 o 
 -10   2   9        0.44        1.59     36.04 o 
  -9   2   9        8.25       17.84     78.13 o 
  -8   2   9        1.21        3.00     10.63 o 
  -7   2   9     2628.15     2383.86     79.52 o 
  -6   2   9       41.73       79.98      9.87 o 
  -5   2   9        8.93       42.18     76.26 o 
  -4   2   9      121.04      139.75     28.29 o 
  -3   2   9     6256.26     5668.79     54.47 o 
  -2   2   9       41.68       42.32     34.53 o 
  -1   2   9      101.42      132.67     40.64 o 
   0   2   9      416.09      445.68     69.25 o 
   1   2   9      864.23      790.49     20.04 o 
   2   2   9      781.68      880.89     27.24 o 
   3   2   9       64.53       74.50     91.13 o 
   4   2   9       88.32       96.22     59.75 o 
   5   2   9      852.00      825.08     75.28 o 
   6   2   9        8.66       33.33     25.43 o 
   7   2   9      332.51      375.35     59.87 o 
   8   2   9        2.83       36.29     24.94 o 
 -10   3   9      356.07      434.93     75.83 o 
  -9   3   9     1258.60     1562.23     57.86 o 
  -8   3   9      369.84      354.79     23.17 o 
  -7   3   9       11.88       45.46     60.27 o 
  -6   3   9      248.17      310.01     29.74 o 
  -5   3   9      755.66      936.52     88.33 o 
  -4   3   9       44.56      118.34     34.23 o 
  -3   3   9     1015.08     1171.39     42.02 o 
  -2   3   9     2275.92     2160.81    153.22 o 
  -1   3   9      535.44      490.20     49.90 o 
   0   3   9      532.12      618.99     58.94 o 
   1   3   9       65.02       76.67     16.70 o 
   2   3   9     2116.74     2545.74     95.80 o 
   3   3   9       44.33       90.35     45.53 o 
   4   3   9      242.36      348.49     62.36 o 
   5   3   9        2.91       47.72     63.32 o 
   6   3   9     2009.04     2098.47     91.71 o 
   7   3   9      221.80      402.04    116.43 o 
   8   3   9       99.02       88.66     28.22 o 
 -10   4   9       37.73      171.14     99.47 o 
  -9   4   9       85.54       90.00     11.77 o 
  -8   4   9        5.44       19.16     22.54 o 
  -7   4   9     1692.43     1615.08    161.24 o 
  -6   4   9      112.27      239.79     95.97 o 
  -5   4   9      300.10      364.66     32.76 o 
  -4   4   9       80.95       88.05     30.80 o 
  -3   4   9     1373.27     1499.58    109.09 o 
  -2   4   9     1438.67     1357.29     41.14 o 
  -1   4   9       76.48       83.57     34.60 o 
   0   4   9       22.47       43.83     14.05 o 
   1   4   9        8.94       26.93     41.59 o 
   2   4   9     1319.84     1258.87    207.26 o 
   3   4   9       24.17       35.28     14.31 o 
   4   4   9      514.15      520.48     20.84 o 
   5   4   9        2.33       20.15     49.36 o 
   6   4   9      354.84      420.61     91.95 o 
   7   4   9      173.98      271.56    105.78 o 
   8   4   9       47.27       72.64     33.04 o 
 -10   5   9      377.41      337.38     95.93 o 
  -9   5   9      909.76      773.52     87.98 o 
  -8   5   9      432.30      421.14     45.19 o 
  -7   5   9      230.01      215.93     60.39 o 
  -6   5   9      457.76      436.25     21.96 o 
  -5   5   9      952.19      889.02     69.72 o 
  -4   5   9      277.34      327.60     25.51 o 
  -3   5   9     1335.68     1420.62     37.76 o 
  -2   5   9     1258.77     1331.88     63.01 o 
  -1   5   9       90.50      174.64     33.21 o 
   0   5   9     2814.08     2655.24     45.83 o 
   1   5   9       29.70       34.51     14.32 o 
   2   5   9      912.20     1239.46    110.04 o 
   3   5   9       88.03       95.40     49.67 o 
   4   5   9      707.70      752.49     63.29 o 
   5   5   9      463.44      416.89     30.37 o 
   6   5   9     1124.56     1217.64    185.03 o 
   7   5   9       78.38      210.55     88.46 o 
   8   5   9      358.54      324.10     45.40 o 
 -10   6   9      130.26      222.63     70.97 o 
  -9   6   9        1.05       24.39     23.17 o 
  -8   6   9      194.56      267.83     37.32 o 
  -7   6   9        3.46       10.20      4.32 o 
  -6   6   9      193.35      184.44     19.33 o 
  -5   6   9      617.45      644.66     39.14 o 
  -4   6   9       66.78       79.62     54.74 o 
  -3   6   9        1.22        8.71     36.79 o 
  -2   6   9     3583.56     3140.68     54.94 o 
  -1   6   9      426.73      572.48     76.12 o 
   0   6   9      300.46      311.83     23.73 o 
   1   6   9       13.72       12.35     76.56 o 
   2   6   9     1189.76     1352.59    204.69 o 
   3   6   9      175.56      200.79     15.10 o 
   4   6   9      180.09      356.00    100.56 o 
   5   6   9       55.52       60.18     13.73 o 
   6   6   9      776.81      754.55     72.77 o 
   7   6   9      124.81      164.03     20.98 o 
   8   6   9        5.65        7.83     49.94 o 
  -9   7   9      284.02      434.85     85.40 o 
  -8   7   9      296.29      326.41     69.53 o 
  -7   7   9      305.08      445.07     75.65 o 
  -6   7   9      773.24      814.10     38.41 o 
  -5   7   9      307.77      312.37     33.35 o 
  -4   7   9     1718.32     1995.09     61.65 o 
  -3   7   9      380.39      404.35     42.69 o 
  -2   7   9     1271.78     1266.52     84.03 o 
  -1   7   9       12.81       11.24      8.63 o 
   0   7   9     1016.64     1052.58    105.82 o 
   1   7   9       23.76       39.87     22.99 o 
   2   7   9     2923.12     2883.42     61.36 o 
   3   7   9      187.96      249.35     30.80 o 
   4   7   9      850.42      869.71     79.39 o 
   5   7   9     1157.22     1021.50     29.17 o 
   6   7   9     1244.56     1552.90     86.81 o 
   7   7   9      254.81      268.26     49.61 o 
   8   7   9       61.45      121.71     37.98 o 
  -9   8   9       34.98       80.28     51.79 o 
  -8   8   9      298.89      270.60     35.55 o 
  -7   8   9      249.72      322.65     31.39 o 
  -6   8   9      130.25      109.68     22.11 o 
  -5   8   9     1833.12     1717.21     79.46 o 
  -4   8   9     1145.86     1368.25     34.42 o 
  -3   8   9      989.90      975.94     46.72 o 
  -2   8   9      565.70      661.30     49.60 o 
  -1   8   9      396.11      486.25     61.72 o 
   0   8   9     1625.90     1551.21     31.36 o 
   1   8   9     1994.43     2042.08     99.13 o 
   2   8   9     1073.06     1028.25     37.57 o 
   3   8   9        4.19       26.13     19.30 o 
   4   8   9      655.47      599.00     16.13 o 
   5   8   9       27.28       31.21     28.51 o 
   6   8   9      615.86      522.78     18.51 o 
   7   8   9       89.62      105.39     27.05 o 
  -9   9   9      151.72      175.95     67.38 o 
  -8   9   9       91.19      208.11     36.39 o 
  -7   9   9       28.20       47.11     13.40 o 
  -6   9   9       83.68       74.28     24.39 o 
  -5   9   9      119.42      149.99     18.26 o 
  -4   9   9      308.73      255.52     33.05 o 
  -3   9   9     1204.20     1103.13    129.33 o 
  -2   9   9      128.92      125.74     16.85 o 
  -1   9   9      150.45      263.98     45.71 o 
   0   9   9       75.49      113.00    113.05 o 
   1   9   9      395.85      379.41     42.89 o 
   2   9   9     1070.87      993.70     25.90 o 
   3   9   9      410.58      473.17     41.00 o 
   4   9   9      446.53      422.06     76.90 o 
   5   9   9      478.35      540.28     55.47 o 
   6   9   9      395.27      457.85     43.50 o 
   7   9   9        5.21       14.76     68.97 o 
  -9  10   9       93.46      187.81     67.16 o 
  -8  10   9       24.44       32.32     59.54 o 
  -7  10   9      306.00      316.34     27.08 o 
  -6  10   9      447.64      427.09     35.33 o 
  -5  10   9      414.65      439.48     45.71 o 
  -4  10   9      349.30      300.20      7.91 o 
  -3  10   9     1328.20     1431.82     70.29 o 
  -2  10   9      188.84      212.98     24.43 o 
  -1  10   9     1561.87     1932.86     88.60 o 
   0  10   9      491.17      602.83    111.95 o 
   1  10   9     2979.87     2877.17     37.40 o 
   2  10   9      192.92      289.69     61.06 o 
   3  10   9      212.97      248.65     60.07 o 
   4  10   9      545.31      490.27     53.54 o 
   5  10   9      818.58      832.21    112.59 o 
   6  10   9      335.35      402.92     56.19 o 
   7  10   9        7.33       10.57     30.35 o 
  -8  11   9       43.44       65.42     22.21 o 
  -7  11   9       47.98      112.83     38.00 o 
  -6  11   9        1.36       58.80     53.42 o 
  -5  11   9      104.50      125.27     48.10 o 
  -4  11   9      322.51      322.97     69.44 o 
  -3  11   9      287.00      255.46     25.69 o 
  -2  11   9       49.08       65.56     42.58 o 
  -1  11   9      160.02      212.73     78.22 o 
   0  11   9        7.13       43.42    114.95 o 
   1  11   9      477.24      458.44     92.72 o 
   2  11   9       16.34       17.74      6.81 o 
   3  11   9     1285.95     1285.40     13.69 o 
   4  11   9      158.04      212.90     79.52 o 
   5  11   9       92.08      133.23     54.68 o 
   6  11   9        1.73       30.70     83.96 o 
   7  11   9       67.07      168.65     86.41 o 
  -8  12   9      271.74      321.34     54.38 o 
  -7  12   9      206.54      198.00     53.56 o 
  -6  12   9      193.18      288.00     40.59 o 
  -5  12   9       54.13       74.18     45.71 o 
  -4  12   9     1290.99     1568.04     87.49 o 
  -3  12   9     1817.53     1874.48     90.70 o 
  -2  12   9      345.45      356.49     31.24 o 
  -1  12   9      539.78      538.17     65.74 o 
   0  12   9     1813.09     1822.38     93.61 o 
   1  12   9     2039.29     2108.97    206.01 o 
   2  12   9      116.03      196.16     70.86 o 
   3  12   9       10.88       18.23     13.57 o 
   4  12   9      198.79      283.03    147.78 o 
   5  12   9     1204.12     1183.78    115.84 o 
   6  12   9        8.82       24.10     49.47 o 
  -8  13   9       74.47       80.88     24.52 o 
  -7  13   9       63.41      106.33     22.69 o 
  -6  13   9       32.26       56.90     29.37 o 
  -5  13   9      486.37      505.24     41.23 o 
  -4  13   9       79.88       78.90     50.26 o 
  -3  13   9       41.75       56.25     24.73 o 
  -2  13   9      135.75      121.95     40.01 o 
  -1  13   9     2274.80     2010.44    125.23 o 
   0  13   9        0.27       22.88     41.35 o 
   1  13   9       52.38       81.95     71.35 o 
   2  13   9      133.79      139.16     22.79 o 
   3  13   9     1430.09     1341.03     77.96 o 
   4  13   9        6.27       35.86     92.60 o 
   5  13   9      204.18      231.10     46.80 o 
   6  13   9      203.22      250.51     42.10 o 
  -7  14   9      131.62      197.01     44.48 o 
  -6  14   9        8.31       27.05     33.51 o 
  -5  14   9       55.23       63.94     65.65 o 
  -4  14   9      183.09      215.27     96.44 o 
  -3  14   9      670.29      665.69     36.00 o 
  -2  14   9        6.76       38.55     99.93 o 
  -1  14   9        3.24       21.22     56.83 o 
   0  14   9      369.10      400.16     43.27 o 
   1  14   9     2298.19     2185.64     92.45 o 
   2  14   9       41.06       60.59     22.15 o 
   3  14   9        7.56       15.17     30.09 o 
   4  14   9       61.84       47.79     62.06 o 
   5  14   9      450.42      452.06     68.54 o 
  -7  15   9       33.96       39.79     36.31 o 
  -6  15   9      402.58      399.33     25.66 o 
  -5  15   9      722.72      690.25     61.71 o 
  -4  15   9      159.92      157.93     11.25 o 
  -3  15   9       14.69       19.54      5.64 o 
  -2  15   9      173.47      211.66     59.75 o 
  -1  15   9     2532.02     2137.37     41.95 o 
   0  15   9       37.74       77.62     54.23 o 
   1  15   9      217.98      279.64     50.09 o 
   2  15   9      194.04      290.57     27.83 o 
   3  15   9     1784.79     1690.41    136.50 o 
   4  15   9       57.56      105.45     93.94 o 
   5  15   9       39.94       43.18      5.60 o 
  -6  16   9      131.66      172.75     18.47 o 
  -5  16   9       61.98       90.88     66.64 o 
  -4  16   9        1.56        7.16     39.02 o 
  -3  16   9      379.09      379.43     58.55 o 
  -2  16   9      112.74      188.70     84.76 o 
  -1  16   9        2.28        1.94     55.03 o 
   0  16   9        0.30        1.38     10.00 o 
   1  16   9     1109.66     1137.29     72.63 o 
   2  16   9       20.36       23.11     44.07 o 
   3  16   9        1.90        5.37     71.57 o 
   4  16   9       10.52       41.64    105.21 o 
  -5  17   9      279.40      324.08     57.33 o 
  -4  17   9      306.76      449.97    105.15 o 
  -3  17   9      111.69      102.36     22.94 o 
  -2  17   9        2.78       21.09     32.47 o 
  -1  17   9      736.61      767.26     42.89 o 
   0  17   9      398.54      448.15     78.99 o 
   1  17   9      149.35      348.04    102.10 o 
   2  17   9      250.53      262.72     33.71 o 
   3  17   9     1693.16     1697.39    187.85 o 
  -4  18   9      126.56      182.00     26.30 o 
  -3  18   9        0.75       11.82     18.24 o 
  -2  18   9      232.88      200.54     33.77 o 
  -1  18   9       10.37       32.70     79.25 o 
   0  18   9       61.74      124.99     74.62 o 
   1  18   9      176.19      234.31     56.04 o 
   2  18   9      157.74      153.37     18.16 o 
  -3  19   9      136.25      129.76     17.53 o 
  -2  19   9       15.38       55.14     50.24 o 
  -1  19   9      128.86      150.75     84.58 o 
   0  19   9      100.80       96.51     19.36 o 
   1  19   9       13.36       53.42     89.59 o 
 -10   0  10      393.44      408.89     41.95 o 
  -8   0  10     3020.27     2635.53     56.98 o 
  -6   0  10      882.47      798.99    153.41 o 
  -4   0  10     4842.73     4803.95     83.91 o 
  -2   0  10       14.71       62.62     91.42 o 
   0   0  10      429.88      554.62    101.41 o 
   2   0  10      489.90      492.79     32.56 o 
   4   0  10      612.42      610.51      6.89 o 
   6   0  10      224.54      205.38     83.91 o 
 -10   1  10      631.97      581.87     53.42 o 
  -9   1  10        8.67       16.77     58.95 o 
  -8   1  10       14.68       79.62     92.48 o 
  -7   1  10       15.13       14.40     19.30 o 
  -6   1  10     2978.94     2933.34     85.47 o 
  -5   1  10       14.75       14.96     99.54 o 
  -4   1  10      658.65      665.87     43.78 o 
  -3   1  10      107.50      149.08     34.48 o 
  -2   1  10     2340.54     2138.79    136.62 o 
  -1   1  10      234.90      233.69     34.95 o 
   0   1  10      189.03      199.82     55.03 o 
   1   1  10       10.19       19.05     13.15 o 
   2   1  10       26.54       52.13     75.13 o 
   3   1  10       34.68       58.82     23.77 o 
   4   1  10      537.05      557.94     46.80 o 
   5   1  10      179.12      198.89     28.20 o 
   6   1  10      474.95      446.45    120.64 o 
   7   1  10       30.85       51.78     16.28 o 
 -10   2  10      109.39      102.63     36.08 o 
  -9   2  10       66.41       68.60     50.90 o 
  -8   2  10     1235.72     1500.89    104.79 o 
  -7   2  10      273.39      320.23     81.72 o 
  -6   2  10      380.27      419.52     56.98 o 
  -5   2  10      263.33      282.37     19.41 o 
  -4   2  10     2858.31     2658.69     90.18 o 
  -3   2  10     1711.24     1693.34    138.84 o 
  -2   2  10      100.83      174.90     47.03 o 
  -1   2  10        3.00       15.23     30.45 o 
   0   2  10      937.97      975.34     71.49 o 
   1   2  10      121.52      162.78     15.95 o 
   2   2  10       67.18       87.43     35.24 o 
   3   2  10        7.47       47.07    116.33 o 
   4   2  10       10.03       22.53    113.03 o 
   5   2  10      225.68      275.51     47.90 o 
   6   2  10       22.00       33.67     27.95 o 
   7   2  10       55.86       64.05     22.23 o 
  -9   3  10       46.64       61.73     52.48 o 
  -8   3  10       20.12       39.23     32.79 o 
  -7   3  10      102.59      156.54     87.66 o 
  -6   3  10     1293.39     1341.28     51.10 o 
  -5   3  10       28.10       40.40     43.89 o 
  -4   3  10      600.55      519.11     62.28 o 
  -3   3  10     1349.56     1521.83     88.35 o 
  -2   3  10      910.92     1175.39     54.54 o 
  -1   3  10       20.83       53.13     42.08 o 
   0   3  10     2916.16     2583.07     13.69 o 
   1   3  10      403.25      386.58     39.35 o 
   2   3  10      413.23      453.14     69.84 o 
   3   3  10       61.32      130.85    126.31 o 
   4   3  10      446.90      477.42     26.18 o 
   5   3  10     1164.17     1049.60     39.76 o 
   6   3  10      103.67      126.25     28.49 o 
   7   3  10       92.45      281.00     89.32 o 
  -9   4  10       34.49       85.30    104.68 o 
  -8   4  10      818.16      746.98     25.67 o 
  -7   4  10     1545.83     1387.07     42.64 o 
  -6   4  10        0.38       14.99     26.97 o 
  -5   4  10       34.40       40.30     22.07 o 
  -4   4  10     2145.63     1992.57     66.22 o 
  -3   4  10     3474.73     3445.43     77.51 o 
  -2   4  10     1673.33     1851.72    122.32 o 
  -1   4  10       20.69       22.62     12.82 o 
   0   4  10     1441.28     1909.30     92.20 o 
   1   4  10     4497.69     4158.39    150.59 o 
   2   4  10      862.88      851.20     35.51 o 
   3   4  10      189.52      245.99     70.03 o 
   4   4  10       42.25       51.49     34.42 o 
   5   4  10      723.54      776.16    102.31 o 
   6   4  10       45.25       74.29     88.46 o 
   7   4  10       34.20       40.67     83.81 o 
  -9   5  10      281.42      351.78     87.80 o 
  -8   5  10        4.60       12.46     47.18 o 
  -7   5  10      646.36      610.46     37.34 o 
  -6   5  10      997.54     1111.31    258.61 o 
  -5   5  10       82.01       77.48     13.88 o 
  -4   5  10       66.52      103.85     18.58 o 
  -3   5  10      957.45     1079.73     79.50 o 
  -2   5  10      786.98      756.83     46.88 o 
  -1   5  10     1163.79     1044.00     75.16 o 
   0   5  10     1660.76     1470.35    151.70 o 
   1   5  10     1970.23     1890.47    186.28 o 
   2   5  10       29.96       70.13    185.35 o 
   3   5  10      342.11      427.09     42.58 o 
   4   5  10        6.93       25.05     56.57 o 
   5   5  10      653.23      737.31     85.80 o 
   6   5  10       26.59       25.05     80.06 o 
   7   5  10      183.61      193.37     50.09 o 
  -9   6  10        1.11        3.45     43.21 o 
  -8   6  10       69.81      113.75     47.28 o 
  -7   6  10     1157.35     1445.56     45.14 o 
  -6   6  10       29.35       34.96     19.11 o 
  -5   6  10       52.50      103.75     23.28 o 
  -4   6  10       90.63       92.89     12.35 o 
  -3   6  10     4731.12     4139.35     44.04 o 
  -2   6  10      528.89      497.58     20.06 o 
  -1   6  10        8.27       24.17     83.59 o 
   0   6  10      228.48      299.48     64.90 o 
   1   6  10     5241.31     4735.10     57.92 o 
   2   6  10      506.71      539.04     37.26 o 
   3   6  10      207.60      345.19    104.02 o 
   4   6  10       15.61       39.42     68.98 o 
   5   6  10     1087.59     1029.80    112.71 o 
   6   6  10        4.83        6.17     37.81 o 
   7   6  10       36.16       34.48      4.38 o 
  -9   7  10      203.45      167.99     14.40 o 
  -8   7  10      121.36      166.24     30.06 o 
  -7   7  10      591.46      640.54     82.94 o 
  -6   7  10       13.66       38.21     39.15 o 
  -5   7  10       36.89       20.81     32.86 o 
  -4   7  10       92.74      119.48     44.37 o 
  -3   7  10      470.13      480.67     40.42 o 
  -2   7  10       29.38       30.09     27.74 o 
  -1   7  10       57.86      132.34     26.62 o 
   0   7  10      102.18      121.31     43.20 o 
   1   7  10      988.61      977.99     11.90 o 
   2   7  10      340.49      363.66     26.93 o 
   3   7  10      131.53      141.00     29.63 o 
   4   7  10      152.16      138.28    115.78 o 
   5   7  10      495.37      547.23     55.50 o 
   6   7  10       83.74      128.14     41.82 o 
   7   7  10       90.68      120.15     60.50 o 
  -9   8  10       11.43       33.87     56.73 o 
  -8   8  10        1.42        5.37    113.86 o 
  -7   8  10      283.68      274.44     33.17 o 
  -6   8  10      474.01      560.52     53.01 o 
  -5   8  10        2.04       36.65     34.94 o 
  -4   8  10       77.90      154.85     77.74 o 
  -3   8  10      944.10     1093.20     55.44 o 
  -2   8  10     1811.80     1726.46     63.19 o 
  -1   8  10     1101.46     1114.92    120.54 o 
   0   8  10       34.51       35.61     13.11 o 
   1   8  10      257.89      283.36     60.43 o 
   2   8  10      933.93      864.07     20.04 o 
   3   8  10      305.87      295.55     13.15 o 
   4   8  10      101.29      142.45    120.87 o 
   5   8  10      494.99      392.16     11.60 o 
   6   8  10        1.66        3.93     21.24 o 
   7   8  10       81.03       98.30     65.09 o 
  -8   9  10      513.03      485.38     62.23 o 
  -7   9  10       19.24       49.97     34.27 o 
  -6   9  10       14.48       33.80     55.18 o 
  -5   9  10      145.41      227.23     34.63 o 
  -4   9  10       62.47       80.34     62.42 o 
  -3   9  10        2.77        2.51     12.18 o 
  -2   9  10        6.40       59.35     90.76 o 
  -1   9  10        3.66       29.59     32.55 o 
   0   9  10        4.78       35.83     71.17 o 
   1   9  10      933.64      889.98     50.65 o 
   2   9  10      412.25      398.01     57.61 o 
   3   9  10      549.16      485.40     33.50 o 
   4   9  10      160.86      236.48     89.97 o 
   5   9  10       91.52      111.91     23.64 o 
   6   9  10      541.09      532.75     50.53 o 
  -8  10  10        1.76        6.45     60.55 o 
  -7  10  10      301.95      372.60     31.34 o 
  -6  10  10       12.05       10.50     18.72 o 
  -5  10  10       20.42       97.15     64.97 o 
  -4  10  10       67.71      152.35     69.30 o 
  -3  10  10      350.33      377.59     95.63 o 
  -2  10  10     2360.48     2232.28     54.80 o 
  -1  10  10      332.41      446.43     67.24 o 
   0  10  10       11.80       81.72     79.94 o 
   1  10  10      176.98      308.31     64.08 o 
   2  10  10      557.62      555.35     46.96 o 
   3  10  10      223.23      349.30     72.30 o 
   4  10  10      470.95      433.16     49.78 o 
   5  10  10      263.49      237.15     16.59 o 
   6  10  10       77.01      116.66    110.43 o 
  -8  11  10      590.10      588.55     47.69 o 
  -7  11  10       58.12       46.30     16.97 o 
  -6  11  10       27.29       42.96     10.30 o 
  -5  11  10      485.39      487.05     31.76 o 
  -4  11  10      102.90      167.28     74.85 o 
  -3  11  10       28.86       34.26     34.33 o 
  -2  11  10      476.09      413.14     51.41 o 
  -1  11  10      730.86      723.06     92.59 o 
   0  11  10       34.55       64.89     90.68 o 
   1  11  10       33.54       80.26     20.05 o 
   2  11  10      253.45      210.49     43.52 o 
   3  11  10      455.30      454.55     96.92 o 
   4  11  10      128.30      284.43     84.29 o 
   5  11  10        3.93       13.56     41.80 o 
   6  11  10      685.57      654.82     37.85 o 
  -7  12  10        5.15       15.36     30.46 o 
  -6  12  10       99.42      168.36     38.36 o 
  -5  12  10      203.61      193.90     18.05 o 
  -4  12  10      213.00      272.45     55.96 o 
  -3  12  10      171.70      250.75     71.54 o 
  -2  12  10      659.04      640.64     25.94 o 
  -1  12  10      305.29      373.18     43.74 o 
   0  12  10      840.48      734.55     33.19 o 
   1  12  10       60.94       53.15     10.34 o 
   2  12  10      234.69      224.78     27.53 o 
   3  12  10       52.96       77.49     39.91 o 
   4  12  10     1156.93     1170.01    122.69 o 
   5  12  10       27.35       33.80     58.60 o 
  -7  13  10      132.25      131.54     26.11 o 
  -6  13  10      118.56      209.83     42.40 o 
  -5  13  10        4.55       33.44     30.37 o 
  -4  13  10       31.15       39.25     11.27 o 
  -3  13  10        0.01       10.79     68.66 o 
  -2  13  10      232.05      251.66     43.31 o 
  -1  13  10       23.89       45.27     99.06 o 
   0  13  10       24.95       30.89     27.50 o 
   1  13  10        6.95       47.00     83.09 o 
   2  13  10     1526.76     1706.51     99.87 o 
   3  13  10      236.52      263.24     60.97 o 
   4  13  10      101.36      115.21     20.04 o 
   5  13  10        0.97        4.15     31.62 o 
  -6  14  10      217.35      195.41     24.52 o 
  -5  14  10      172.00      266.05     39.63 o 
  -4  14  10       95.23      109.35     41.00 o 
  -3  14  10      476.19      511.77     46.70 o 
  -2  14  10       82.53      164.08     33.65 o 
  -1  14  10      115.06      144.62     53.67 o 
   0  14  10     2049.08     1803.24     83.28 o 
   1  14  10      346.03      384.41     82.37 o 
   2  14  10        4.41       27.32     44.20 o 
   3  14  10       14.81       33.06     25.69 o 
   4  14  10     1424.17     1560.11    102.38 o 
  -6  15  10       41.68      153.16     73.63 o 
  -5  15  10       73.03       94.54     48.53 o 
  -4  15  10        2.45       11.57    110.54 o 
  -3  15  10       29.36       77.72     61.11 o 
  -2  15  10      104.35      246.63     64.10 o 
  -1  15  10        0.30       36.51    101.35 o 
   0  15  10        5.22       29.03     65.04 o 
   1  15  10       33.11       32.04     45.02 o 
   2  15  10     1588.59     1667.79     79.84 o 
   3  15  10       59.11       82.41    108.59 o 
   4  15  10       20.02       33.23     37.32 o 
  -5  16  10        7.88        7.28      6.89 o 
  -4  16  10        9.54       17.40     15.97 o 
  -3  16  10      292.73      292.93     23.31 o 
  -2  16  10       90.95      132.62    122.41 o 
  -1  16  10       46.17       48.12     40.65 o 
   0  16  10      551.99      500.79     61.68 o 
   1  16  10      743.11      644.43     38.51 o 
   2  16  10       93.61      193.98    122.84 o 
   3  16  10       42.85      184.11    125.03 o 
  -4  17  10       16.36       36.87     46.15 o 
  -3  17  10      172.39      268.09     44.46 o 
  -2  17  10        1.31       13.19     11.94 o 
  -1  17  10      164.68      142.80     52.28 o 
   0  17  10      537.59      536.20     37.07 o 
   1  17  10        2.87        1.25     70.27 o 
   2  17  10      332.48      393.47    113.14 o 
  -2  18  10      126.57      147.04    101.69 o 
  -1  18  10      125.47      103.61     32.56 o 
   0  18  10       58.88       75.24     90.83 o 
  -9   0  11        4.81        3.13     88.92 o 
  -7   0  11       79.23      143.39     51.97 o 
  -5   0  11      691.84      730.74    104.57 o 
  -3   0  11     1179.31     1487.77    128.36 o 
  -1   0  11     1405.42     1626.78    113.96 o 
   1   0  11       12.50       63.24    168.44 o 
   3   0  11       33.68      187.22    109.58 o 
   5   0  11       40.14       33.81     13.15 o 
   7   0  11      113.22      157.17    140.26 o 
  -9   1  11       97.86       84.55     19.72 o 
  -8   1  11        3.91       15.40     27.47 o 
  -7   1  11     1538.91     1330.67     21.60 o 
  -6   1  11        1.06       24.69     30.71 o 
  -5   1  11       83.98       66.53    107.25 o 
  -4   1  11        0.34       13.38    107.87 o 
  -3   1  11     3062.73     2718.94    269.62 o 
  -2   1  11       40.19       60.67     49.18 o 
  -1   1  11      436.06      373.83     98.93 o 
   0   1  11      176.14      256.73    112.08 o 
   1   1  11     5392.26     5093.68     47.72 o 
   2   1  11       20.57       35.90    101.10 o 
   3   1  11       23.42       84.85    100.77 o 
   4   1  11       26.69       69.73     75.64 o 
   5   1  11      357.12      494.17     99.92 o 
   6   1  11       16.22       27.13     31.98 o 
   7   1  11       35.03       42.13     63.84 o 
  -9   2  11       20.63       13.93      6.84 o 
  -8   2  11      633.96      656.35     45.86 o 
  -7   2  11       18.11       80.05    101.47 o 
  -6   2  11        1.71        1.25     59.99 o 
  -5   2  11      760.64     1079.19    131.18 o 
  -4   2  11      881.30      804.51     22.23 o 
  -3   2  11      315.61      410.82     69.11 o 
  -2   2  11        7.62        7.10      6.87 o 
  -1   2  11     1350.31     1280.08    103.41 o 
   0   2  11      549.43      658.59    119.39 o 
   1   2  11      730.98      702.21     37.57 o 
   2   2  11      197.16      249.86     34.44 o 
   3   2  11      353.77      411.26     66.87 o 
   4   2  11      190.72      298.91    115.65 o 
   5   2  11      221.84      326.51     71.84 o 
   6   2  11      350.59      349.50     35.64 o 
   7   2  11       37.94       95.29     66.76 o 
  -9   3  11       78.46       81.01     24.42 o 
  -8   3  11        2.15        9.66     29.43 o 
  -7   3  11     1272.31     1533.68    102.90 o 
  -6   3  11       34.33       44.26     66.13 o 
  -5   3  11       41.06       67.05     34.70 o 
  -4   3  11       51.67       85.53     76.89 o 
  -3   3  11     5016.91     4421.81    186.60 o 
  -2   3  11        1.95       19.55     12.68 o 
  -1   3  11      160.72      273.02     39.32 o 
   0   3  11       15.38       76.70    100.48 o 
   1   3  11     2125.08     2121.45    185.97 o 
   2   3  11       28.99       39.54      6.87 o 
   3   3  11      626.95      601.19     38.74 o 
   4   3  11       96.31       91.03     31.81 o 
   5   3  11      175.21      249.20     75.47 o 
   6   3  11      291.39      356.20     54.49 o 
  -9   4  11       36.55       37.60     30.15 o 
  -8   4  11     1520.49     1623.79    104.92 o 
  -7   4  11      100.63      154.82     51.28 o 
  -6   4  11      230.21      269.41     46.51 o 
  -5   4  11     2175.78     2178.38     99.88 o 
  -4   4  11     1973.40     2054.94     69.40 o 
  -3   4  11        4.65       42.45     58.59 o 
  -2   4  11       63.37      153.53     69.56 o 
  -1   4  11     1425.98     1388.46     45.55 o 
   0   4  11     1190.25     1324.37     65.12 o 
   1   4  11     1820.20     2137.65     91.03 o 
   2   4  11      211.76      312.25     77.97 o 
   3   4  11      350.03      329.89     65.12 o 
   4   4  11      619.12      538.34     37.66 o 
   5   4  11       80.89       83.85     77.34 o 
   6   4  11      219.49      273.36     56.39 o 
  -9   5  11        5.88        7.37     13.73 o 
  -8   5  11       21.39       13.54    110.14 o 
  -7   5  11       66.82      167.14     95.58 o 
  -6   5  11      110.09       95.39      9.71 o 
  -5   5  11      595.89      577.17     36.70 o 
  -4   5  11      535.50      512.27     49.79 o 
  -3   5  11      883.88      743.88     24.80 o 
  -2   5  11        6.32       96.97     51.16 o 
  -1   5  11      404.86      450.67     45.86 o 
   0   5  11       25.63       36.72     28.20 o 
   1   5  11      218.26      231.44     27.24 o 
   2   5  11      813.64      688.81     43.21 o 
   3   5  11      385.21      386.50     61.82 o 
   4   5  11       11.05       36.98     53.53 o 
   5   5  11       89.17      130.87    120.21 o 
   6   5  11      634.05      559.98     60.03 o 
  -8   6  11     1311.27     1216.66     64.81 o 
  -7   6  11       18.43       18.91     13.50 o 
  -6   6  11      353.19      334.35     18.16 o 
  -5   6  11       65.82      155.92     35.69 o 
  -4   6  11     2528.75     2163.26     39.56 o 
  -3   6  11      107.62      130.47     12.64 o 
  -2   6  11      245.39      332.65     53.82 o 
  -1   6  11      715.41      666.33     44.61 o 
   0   6  11     1937.76     1909.97     48.06 o 
   1   6  11      657.43      653.08     10.77 o 
   2   6  11      125.77      142.14    120.85 o 
   3   6  11       48.79      119.00     92.29 o 
   4   6  11     1251.14     1626.95     97.82 o 
   5   6  11       36.81       47.90     12.52 o 
   6   6  11      137.39      209.95     25.82 o 
  -8   7  11       31.60       75.47     86.41 o 
  -7   7  11      388.41      343.89     43.21 o 
  -6   7  11      269.57      276.24     32.05 o 
  -5   7  11      365.62      351.09     38.83 o 
  -4   7  11       41.71      124.35     49.33 o 
  -3   7  11      663.31      675.56     40.17 o 
  -2   7  11      226.93      365.83     79.79 o 
  -1   7  11      585.08      574.18     84.06 o 
   0   7  11      105.65      241.61     80.79 o 
   1   7  11      196.05      229.62     20.34 o 
   2   7  11      214.65      260.29     70.40 o 
   3   7  11      286.04      295.34     92.67 o 
   4   7  11        4.44       30.08     87.41 o 
   5   7  11      277.99      230.63     22.54 o 
   6   7  11      348.22      460.37    113.03 o 
  -8   8  11      516.08      592.55     66.58 o 
  -7   8  11      111.69      101.47     27.24 o 
  -6   8  11        7.88       81.66     58.02 o 
  -5   8  11       72.38      110.90     41.16 o 
  -4   8  11      396.67      467.98     75.69 o 
  -3   8  11       29.35       28.81      3.01 o 
  -2   8  11       54.22       59.26      8.75 o 
  -1   8  11      233.17      258.60     77.33 o 
   0   8  11      811.72      712.91     64.18 o 
   1   8  11      326.72      353.98     52.28 o 
   2   8  11      286.62      293.46     47.28 o 
   3   8  11       15.52       24.38      4.35 o 
   4   8  11      336.85      285.87     54.37 o 
   5   8  11       46.04       99.36     82.49 o 
   6   8  11      175.37      204.74    121.23 o 
  -8   9  11        0.23        0.00     59.50 o 
  -7   9  11      251.77      216.04     73.79 o 
  -6   9  11      287.25      228.04     14.70 o 
  -5   9  11      805.62      758.27     42.56 o 
  -4   9  11        9.01       24.41     15.96 o 
  -3   9  11      214.17      323.48     42.73 o 
  -2   9  11      139.74      269.96     75.14 o 
  -1   9  11       51.84       64.08     18.47 o 
   0   9  11      635.65      672.28     41.32 o 
   1   9  11      537.78      554.01     63.15 o 
   2   9  11      181.46      190.84     41.64 o 
   3   9  11      535.83      587.34    182.21 o 
   4   9  11       92.79      115.15     41.46 o 
   5   9  11      754.21      680.29     58.22 o 
  -7  10  11      323.56      337.96     43.08 o 
  -6  10  11        1.65       12.77     34.53 o 
  -5  10  11       94.10      116.49     22.83 o 
  -4  10  11       25.77       57.49     26.12 o 
  -3  10  11      258.23      286.88     65.61 o 
  -2  10  11       57.96       54.41     13.19 o 
  -1  10  11        7.28       11.96     16.28 o 
   0  10  11      362.99      422.54     63.61 o 
   1  10  11      267.86      386.66     91.84 o 
   2  10  11       59.10      161.39     44.94 o 
   3  10  11      119.77      159.05    128.99 o 
   4  10  11       42.74       50.96     39.03 o 
   5  10  11      218.62      306.38    129.28 o 
  -7  11  11      143.35      179.78     27.73 o 
  -6  11  11      307.04      289.70     48.32 o 
  -5  11  11      858.59      735.93     51.95 o 
  -4  11  11      216.87      227.32     46.96 o 
  -3  11  11      644.23      644.17     61.99 o 
  -2  11  11      416.54      465.24     51.14 o 
  -1  11  11       49.22       67.32     20.51 o 
   0  11  11       64.41       90.65     26.68 o 
   1  11  11      252.59      216.08     34.44 o 
   2  11  11      361.84      355.72     88.01 o 
   3  11  11      123.82      240.78    126.55 o 
   4  11  11      202.64      281.32     65.56 o 
   5  11  11      861.43      805.98     65.84 o 
  -6  12  11       15.50       26.53     12.40 o 
  -5  12  11       82.47      127.14     47.16 o 
  -4  12  11        0.50       15.16     15.92 o 
  -3  12  11       95.05      131.80    106.25 o 
  -2  12  11       44.86       79.41     59.71 o 
  -1  12  11      139.73      132.54     11.49 o 
   0  12  11        0.18        2.82     60.88 o 
   1  12  11        6.70       35.26    113.99 o 
   2  12  11       99.10       92.05      3.76 o 
   3  12  11      304.85      295.02     30.37 o 
   4  12  11        8.82       21.44     15.73 o 
  -6  13  11       69.11      101.89     21.38 o 
  -5  13  11      513.63      518.77     76.96 o 
  -4  13  11      126.22      140.79     38.95 o 
  -3  13  11      117.38       93.52     31.62 o 
  -2  13  11       58.47       48.84      0.63 o 
  -1  13  11       32.61       46.02     51.49 o 
   0  13  11       98.00       82.03     41.34 o 
   1  13  11       68.96      165.73     64.69 o 
   2  13  11      194.27      347.16     84.74 o 
   3  13  11       35.90       64.74     38.69 o 
   4  13  11      333.10      323.84     41.95 o 
  -5  14  11       60.31      107.97     73.05 o 
  -4  14  11      217.27      178.52     12.49 o 
  -3  14  11      144.63      259.57    118.75 o 
  -2  14  11      143.73      184.14     29.67 o 
  -1  14  11      119.98      226.94     84.79 o 
   0  14  11      142.20      151.55     86.83 o 
   1  14  11       42.06      116.68     46.02 o 
   2  14  11       42.56       62.34     39.15 o 
   3  14  11      553.30      580.22     65.74 o 
  -4  15  11       27.11       27.16      6.26 o 
  -3  15  11        6.41        3.62     33.70 o 
  -2  15  11        7.46       14.28     56.53 o 
  -1  15  11        0.37        5.24     11.86 o 
   0  15  11        3.02       36.20     75.62 o 
   1  15  11       32.47       58.63     79.08 o 
   2  15  11       39.29       68.56     72.13 o 
  -3  16  11       66.51       65.33     24.97 o 
  -2  16  11      267.87      273.66     40.94 o 
  -1  16  11      194.00      186.04     45.10 o 
   0  16  11      184.95      291.51     66.00 o 
   1  16  11        0.22       19.69     50.64 o 
  -8   0  12      445.60      437.06     39.45 o 
  -6   0  12      243.24      272.38     32.56 o 
  -4   0  12      240.25      407.01    157.17 o 
  -2   0  12      142.96      244.20     56.35 o 
   0   0  12      885.70      801.49    182.21 o 
   2   0  12     1792.61     1932.98    151.53 o 
   4   0  12     1203.49     1206.62     38.20 o 
   6   0  12       70.11      259.86    180.34 o 
  -8   1  12      201.06      267.06     32.38 o 
  -7   1  12       18.58       16.18     65.39 o 
  -6   1  12        5.73        1.25     47.50 o 
  -5   1  12       82.24      129.57     60.74 o 
  -4   1  12     1271.20     1266.99     59.17 o 
  -3   1  12        1.84       13.48    131.28 o 
  -2   1  12      385.09      439.63     45.71 o 
  -1   1  12       27.84       58.00     36.07 o 
   0   1  12     3718.59     3344.58    132.75 o 
   1   1  12       49.16       70.52     90.27 o 
   2   1  12        2.39       32.56     43.21 o 
   3   1  12        1.57        3.36     63.46 o 
   4   1  12      606.08      561.16     39.42 o 
   5   1  12      131.76      222.14     69.33 o 
   6   1  12       28.59       88.02     92.72 o 
  -8   2  12      177.89      256.17     60.02 o 
  -7   2  12       11.73       23.03     25.83 o 
  -6   2  12       79.78      225.89     60.33 o 
  -5   2  12      105.96      174.48    107.36 o 
  -4   2  12      157.53      198.41     41.64 o 
  -3   2  12       28.84       28.77     41.45 o 
  -2   2  12      959.08     1178.61    112.40 o 
  -1   2  12       38.44       44.76    116.08 o 
   0   2  12      640.70      614.27    176.58 o 
   1   2  12        0.42        3.09     16.31 o 
   2   2  12     1484.44     1388.74     23.48 o 
   3   2  12        4.28       24.42    118.35 o 
   4   2  12      905.97      761.84     11.27 o 
   5   2  12       85.04       92.49     47.70 o 
   6   2  12      253.02      265.41     57.29 o 
  -8   3  12        2.26        5.85     23.02 o 
  -7   3  12      275.80      313.85     57.29 o 
  -6   3  12       58.64       49.47     21.12 o 
  -5   3  12      258.57      307.69     34.06 o 
  -4   3  12     1077.95     1025.51     61.14 o 
  -3   3  12      762.44      744.66    115.01 o 
  -2   3  12       54.56      118.66     98.96 o 
  -1   3  12      186.19      181.69     15.71 o 
   0   3  12     2195.64     2294.99    117.22 o 
   1   3  12     1023.46     1409.19     98.31 o 
   2   3  12      331.60      361.38     24.09 o 
   3   3  12        0.23        1.81     28.73 o 
   4   3  12      891.48     1293.03    127.11 o 
   5   3  12      585.41      483.70     26.61 o 
  -8   4  12        5.90       29.46    110.86 o 
  -7   4  12        7.88       12.09      5.08 o 
  -6   4  12      105.21      107.05     55.46 o 
  -5   4  12      773.61      677.75     49.15 o 
  -4   4  12      130.14      154.59     81.92 o 
  -3   4  12       20.59       35.88     36.75 o 
  -2   4  12     1178.07     1060.36     53.54 o 
  -1   4  12      533.68      578.05     56.49 o 
   0   4  12      154.40      182.08     96.74 o 
   1   4  12       72.10       72.64    150.91 o 
   2   4  12      810.70      756.54     36.00 o 
   3   4  12      183.67      211.01     45.81 o 
   4   4  12      494.01      485.96     76.88 o 
   5   4  12      222.84      300.56    165.93 o 
  -8   5  12      301.60      401.80     82.45 o 
  -7   5  12      472.33      421.65     45.52 o 
  -6   5  12       41.01       68.40     90.17 o 
  -5   5  12      111.85      126.38    104.48 o 
  -4   5  12      404.15      477.16     55.71 o 
  -3   5  12     1999.92     1967.21     36.00 o 
  -2   5  12       13.69       37.51     11.04 o 
  -1   5  12       45.96       74.79     26.69 o 
   0   5  12      176.37      253.31     84.77 o 
   1   5  12     2644.87     2516.27     83.31 o 
   2   5  12      578.80      555.11     65.04 o 
   3   5  12        2.84       22.65     30.35 o 
   4   5  12      204.65      218.79     55.09 o 
   5   5  12     1124.89      999.93     82.00 o 
  -8   6  12        6.56       26.50     72.63 o 
  -7   6  12       46.75       41.60      8.73 o 
  -6   6  12        6.04       26.26    107.13 o 
  -5   6  12      595.09      598.78     62.44 o 
  -4   6  12      804.21      653.69     59.54 o 
  -3   6  12       67.63      117.04     61.16 o 
  -2   6  12       37.28       78.11     38.93 o 
  -1   6  12      715.70      685.65     83.57 o 
   0   6  12       31.58       28.83     20.53 o 
   1   6  12      104.12      201.63     59.53 o 
   2   6  12       99.85       93.45     26.94 o 
   3   6  12      620.13      543.49     53.54 o 
   4   6  12       14.85       16.39     10.96 o 
   5   6  12      195.91      329.35     56.13 o 
  -7   7  12      387.32      461.72     53.86 o 
  -6   7  12        0.30        5.71     32.75 o 
  -5   7  12       69.24       86.35     92.12 o 
  -4   7  12        4.20       36.61     67.03 o 
  -3   7  12     1192.54     1160.60     70.03 o 
  -2   7  12        4.38       27.27     22.16 o 
  -1   7  12       21.31       29.26     55.47 o 
   0   7  12      192.04      200.50     28.34 o 
   1   7  12     1163.35     1261.70    145.27 o 
   2   7  12      257.51      451.47    185.35 o 
   3   7  12        4.54       19.37     90.13 o 
   4   7  12        0.17        1.91     71.07 o 
   5   7  12      622.43      549.05     48.84 o 
  -7   8  12       26.29       32.56     22.94 o 
  -6   8  12        5.80        3.66     14.66 o 
  -5   8  12      618.75      544.75     21.70 o 
  -4   8  12      722.72      717.19     62.82 o 
  -3   8  12        0.49       14.18     17.48 o 
  -2   8  12       23.46       27.85     16.19 o 
  -1   8  12       47.77      133.07     54.79 o 
   0   8  12      418.98      473.64     54.89 o 
   1   8  12       11.36       54.85    110.83 o 
   2   8  12        0.06        5.89     23.88 o 
   3   8  12       90.01      147.50     46.22 o 
   4   8  12       58.95       43.90      8.77 o 
  -7   9  12      380.15      355.77     55.10 o 
  -6   9  12      310.93      405.36    108.77 o 
  -5   9  12       16.70       16.59     52.66 o 
  -4   9  12      164.66      288.18     46.83 o 
  -3   9  12      205.78      189.74    124.59 o 
  -2   9  12       23.42      123.65     96.43 o 
  -1   9  12        2.13       16.81     52.43 o 
   0   9  12        0.57       48.70     85.13 o 
   1   9  12      173.79      199.35     68.74 o 
   2   9  12      257.38      264.41     34.84 o 
   3   9  12       48.46       46.14      8.14 o 
   4   9  12       10.25       21.16     77.34 o 
  -6  10  12       52.94       56.71     17.92 o 
  -5  10  12      244.96      343.74     39.85 o 
  -4  10  12      780.43      692.74     24.57 o 
  -3  10  12       62.38       88.66     34.96 o 
  -2  10  12       45.46       57.14     36.94 o 
  -1  10  12      167.60      290.84     62.29 o 
   0  10  12      507.60      469.08     29.64 o 
   1  10  12       26.39       33.11     29.24 o 
   2  10  12       15.17       50.96     36.99 o 
   3  10  12       39.07       61.53     25.11 o 
   4  10  12       25.28       50.59     92.72 o 
  -6  11  12      147.36      147.15     10.02 o 
  -5  11  12      320.69      282.30     14.63 o 
  -4  11  12      416.53      428.57     28.42 o 
  -3  11  12      231.74      333.29    112.84 o 
  -2  11  12      126.22      218.85     50.94 o 
  -1  11  12      101.16      177.86     62.69 o 
   0  11  12        2.04       32.09     40.52 o 
   1  11  12       40.99       36.35     15.97 o 
   2  11  12      288.64      380.76     86.95 o 
   3  11  12      147.25      230.43     68.88 o 
  -5  12  12       80.01      119.16      6.76 o 
  -4  12  12      399.83      353.44     37.88 o 
  -3  12  12       25.10       23.85     25.67 o 
  -2  12  12      181.56      198.60     64.50 o 
  -1  12  12      109.21      135.92     48.91 o 
   0  12  12      231.29      257.61     39.13 o 
   1  12  12      134.35      139.84     69.42 o 
   2  12  12       40.89       70.71     75.35 o 
   3  12  12      108.66       82.65      5.64 o 
  -4  13  12      184.81      332.49     94.75 o 
  -3  13  12        0.02        1.32     12.84 o 
  -2  13  12      980.73      960.38     33.21 o 
  -1  13  12      127.57      142.26     46.70 o 
   0  13  12       85.90      229.98    121.67 o 
   1  13  12      123.24      117.61     19.10 o 
   2  13  12        0.86       42.80     40.64 o 
  -3  14  12       55.54       51.89     24.51 o 
  -2  14  12       87.79      171.52    106.17 o 
  -1  14  12        8.84       61.31    109.48 o 
   0  14  12      134.52      135.82     25.70 o 
   1  14  12      403.04      375.43     10.33 o 
  -7   0  13       29.89       64.50     62.62 o 
  -5   0  13      690.96      669.37     93.92 o 
  -3   0  13      200.77      198.49      5.64 o 
  -1   0  13      253.53      331.87    170.94 o 
   1   0  13     1995.41     2072.61    152.78 o 
  -7   1  13        9.15       15.29     41.71 o 
  -6   1  13      141.79      164.12     57.32 o 
  -5   1  13      382.03      380.86     45.03 o 
  -4   1  13      201.59      174.38     20.98 o 
  -3   1  13        1.36       38.87     44.28 o 
  -2   1  13       23.54       22.54    136.50 o 
  -1   1  13      278.53      418.91    155.29 o 
   0   1  13      127.94      244.52     64.93 o 
   1   1  13      160.68      123.02     33.19 o 
   2   1  13       15.65       13.78      2.50 o 
   3   1  13      582.92      487.16     37.57 o 
   4   1  13      179.46      170.32      5.64 o 
  -7   2  13        5.13       19.04     45.41 o 
  -6   2  13        0.72        2.78     93.20 o 
  -5   2  13      441.72      509.89     75.38 o 
  -4   2  13      234.06      273.75     69.17 o 
  -3   2  13      330.57      325.54     70.77 o 
  -2   2  13       29.16       76.10     27.86 o 
  -1   2  13       70.98      102.48     66.57 o 
   0   2  13      213.36      333.73     65.29 o 
   1   2  13     1288.46     1467.73     65.75 o 
   2   2  13        8.44       16.81      4.38 o 
   3   2  13      547.05      646.66    103.65 o 
   4   2  13        7.42        6.26    114.59 o 
  -7   3  13       18.04       94.55    103.94 o 
  -6   3  13        3.40        9.91     25.36 o 
  -5   3  13        0.65       19.58     32.46 o 
  -4   3  13     1241.17     1075.46     10.33 o 
  -3   3  13       18.29       25.67     21.29 o 
  -2   3  13        1.50       19.34     50.78 o 
  -1   3  13      287.79      465.16    114.99 o 
   0   3  13     1623.27     1758.39    101.13 o 
   1   3  13       40.91       67.96     79.55 o 
   2   3  13        1.07       42.26     83.00 o 
   3   3  13      410.04      371.95     37.26 o 
   4   3  13      406.12      385.06     34.13 o 
  -7   4  13       35.63       52.71     29.95 o 
  -6   4  13       61.67       78.64     76.39 o 
  -5   4  13        6.38       12.23     20.95 o 
  -4   4  13      120.82      128.36    101.56 o 
  -3   4  13      342.64      283.03     48.21 o 
  -2   4  13        2.75       16.56     29.26 o 
  -1   4  13       63.68      147.25     61.16 o 
   0   4  13       91.64      127.74    154.04 o 
   1   4  13      323.62      366.65     59.93 o 
   2   4  13       28.06       68.08     91.04 o 
   3   4  13      304.42      402.05    113.92 o 
   4   4  13       50.61       55.44     35.72 o 
  -7   5  13       60.50       51.51      9.62 o 
  -6   5  13        7.38        5.91     15.65 o 
  -5   5  13       11.09       16.33     55.92 o 
  -4   5  13     1203.98     1496.16     73.84 o 
  -3   5  13       32.07       56.27    118.48 o 
  -2   5  13       65.61       74.73     31.38 o 
  -1   5  13      107.17      103.32     24.42 o 
   0   5  13     2028.16     2234.30     62.43 o 
   1   5  13       26.65       32.97     87.44 o 
   2   5  13        0.54        0.16     55.28 o 
   3   5  13      463.34      554.84    114.62 o 
   4   5  13     1440.95     1721.90     89.38 o 
  -6   6  13       90.87      100.76     28.15 o 
  -5   6  13       14.41       22.94    115.83 o 
  -4   6  13        5.39        8.69     11.27 o 
  -3   6  13        7.66       34.12     59.09 o 
  -2   6  13       62.35      184.72    104.57 o 
  -1   6  13      571.17      531.62    118.22 o 
   0   6  13        4.84        3.58     22.54 o 
   1   6  13       11.36       54.29     66.67 o 
   2   6  13        3.42       43.42     94.05 o 
   3   6  13       92.54      151.27     17.03 o 
   4   6  13      161.62      143.46     16.20 o 
  -6   7  13       28.77      145.97     86.72 o 
  -5   7  13       11.01       16.97     12.49 o 
  -4   7  13     1613.07     1479.63      5.01 o 
  -3   7  13       42.74       65.12    102.69 o 
  -2   7  13       26.14       27.07     20.66 o 
  -1   7  13        0.09       35.14     93.06 o 
   0   7  13     1502.52     1759.63     84.40 o 
   1   7  13      120.06      145.83     44.46 o 
   2   7  13       17.15       16.28     23.71 o 
   3   7  13      252.10      246.29     38.06 o 
  -6   8  13      293.22      249.54     30.68 o 
  -5   8  13      211.46      293.23     46.72 o 
  -4   8  13      140.66      170.14     78.90 o 
  -3   8  13      374.56      447.71     46.54 o 
  -2   8  13      261.66      326.34     76.88 o 
  -1   8  13      905.76      967.43    134.63 o 
   0   8  13       14.46       30.04     83.61 o 
   1   8  13      185.60      361.22     78.48 o 
   2   8  13       67.35       70.19     37.59 o 
   3   8  13      198.59      227.08     29.51 o 
  -5   9  13       11.59       25.05     49.47 o 
  -4   9  13      586.52      551.65      7.51 o 
  -3   9  13      355.79      303.70     95.80 o 
  -2   9  13       49.68       37.77      9.08 o 
  -1   9  13       33.49       69.02     70.98 o 
   0   9  13      393.71      402.57     49.40 o 
   1   9  13      280.62      257.65     97.30 o 
   2   9  13       19.93       35.69    162.80 o 
   3   9  13       55.04      105.48    104.07 o 
  -5  10  13      550.59      565.84     89.18 o 
  -4  10  13        0.10        3.05     24.15 o 
  -3  10  13      634.19      666.03     73.51 o 
  -2  10  13      200.81      239.70     32.25 o 
  -1  10  13     1667.60     1643.06     61.36 o 
   0  10  13        0.43       15.51    121.22 o 
   1  10  13      105.30      132.88     68.32 o 
   2  10  13      362.46      422.59     83.44 o 
  -4  11  13       96.96      141.69     57.61 o 
  -3  11  13      696.75      584.17     66.76 o 
  -2  11  13        0.02       19.35     15.48 o 
  -1  11  13       25.30       38.93     31.10 o 
   0  11  13       32.63       77.45     80.22 o 
   1  11  13      308.47      289.03     38.82 o 
  -3  12  13      234.90      184.13     29.53 o 
  -2  12  13      184.66      151.79     21.29 o 
  -1  12  13      500.71      530.43     69.58 o 
   0  12  13        3.67       55.85     98.52 o 
  -6   0  14      728.15      759.54    132.12 o 
  -4   0  14       93.41       92.67     25.05 o 
  -2   0  14       49.66       82.03    166.56 o 
   0   0  14      124.51      230.43    102.69 o 
   2   0  14       41.39       63.87     53.22 o 
  -6   1  14       10.35       13.25     17.25 o 
  -5   1  14       19.17       29.79     63.29 o 
  -4   1  14      341.93      313.10     39.14 o 
  -3   1  14        2.40       11.10     53.38 o 
  -2   1  14      163.98      160.30     31.93 o 
   0   1  14      246.84      221.69     17.85 o 
   1   1  14       11.10       14.83     69.95 o 
   2   1  14        4.26        5.01    112.08 o 
   3   1  14      132.35      207.26     75.14 o 
  -6   2  14      373.73      290.94     20.66 o 
  -5   2  14       30.59       69.89     48.53 o 
  -4   2  14      113.74      141.95     32.84 o 
  -3   2  14        4.36        2.85     53.31 o 
  -2   2  14        6.28       30.68    108.95 o 
  -1   2  14      503.99      572.40     61.22 o 
   0   2  14      465.10      530.36     73.26 o 
   1   2  14       20.83       27.67     13.78 o 
   2   2  14       59.06      104.57    165.31 o 
   3   2  14       49.17       42.58     12.52 o 
  -5   3  14      229.53      315.45     39.41 o 
  -4   3  14      469.71      416.69     31.08 o 
  -3   3  14       29.90       38.52     93.47 o 
  -2   3  14       21.26       31.31     15.65 o 
  -1   3  14      234.10      261.56     92.27 o 
   0   3  14       11.68       49.47     72.01 o 
   1   3  14       62.49       66.37     19.41 o 
   2   3  14       45.78       72.01     63.24 o 
  -5   4  14      264.32      350.68     41.71 o 
  -4   4  14       12.21       22.82     25.24 o 
  -3   4  14      187.03      224.79     46.96 o 
  -2   4  14       14.04       10.13     93.59 o 
  -1   4  14      574.47      631.18    139.64 o 
   0   4  14      186.38      365.68    130.24 o 
   1   4  14       90.73      102.07    100.81 o 
   2   4  14      118.44      142.77    138.38 o 
  -5   5  14      229.91      236.26     24.42 o 
  -4   5  14       95.62      106.51     16.43 o 
  -3   5  14        8.35        4.38     95.80 o 
  -2   5  14       48.23       61.36     97.06 o 
  -1   5  14      996.96     1534.73    159.05 o 
   0   5  14       74.93       91.42    151.53 o 
   1   5  14       46.30       31.93    126.49 o 
   2   5  14       88.24       90.72     81.92 o 
  -5   6  14      533.23      527.03     57.61 o 
  -4   6  14      512.83      508.26     53.58 o 
  -2   6  14        1.35       12.52      5.01 o 
  -1   6  14      106.55      106.45     38.82 o 
   0   6  14       81.18       69.50     71.38 o 
   1   6  14      429.16      530.09    104.70 o 
   2   6  14        4.29        9.21     43.09 o 
  -4   7  14        4.13       41.33    125.86 o 
  -3   7  14       36.00       33.81     16.91 o 
  -2   7  14      102.96      136.50    145.90 o 
  -1   7  14     1145.38     1192.22    172.20 o 
   0   7  14      305.81      409.98    104.81 o 
   1   7  14        9.56       20.66     32.56 o 
  -3   8  14      195.07      279.27     58.86 o 
  -2   8  14       15.10        8.14     95.80 o 
  -1   8  14        1.58        1.25     34.86 o 
   0   8  14      220.19      372.23     75.80 o 
   1   8  14      401.84      485.00     80.86 o 
  -3   9  14       41.63       42.58    139.64 o 
  -2   9  14       11.09       10.02    152.16 o 
  -1   9  14      299.38      304.30     34.78 o 
   0   9  14      832.41      821.36     79.65 o 
  -3   0  15      356.65      333.12    110.83 o 
  -3   1  15        0.43       12.86     52.48 o 
  -2   1  15        0.23       23.36     45.81 o 
  -1   1  15      699.31      579.83      2.50 o 
  -3   2  15      279.08      269.14     68.11 o 
  -2   2  15      106.81       96.43     10.64 o 
  -1   2  15       24.94       52.60     87.66 o 
   0   2  15       14.08       27.55    116.47 o 
  -3   3  15       78.19      163.13     43.36 o 
  -2   3  15        0.99        5.01    180.34 o 
  -1   4  15       41.59       47.59     79.52 o 
                                                 
